# Supplementary material for: Possible mechanisms of host resistance to Haemonchus contortus infection in sheep breeds native to the Canary Islands
Source: Sci Rep. 2016 May 20;6:26200. doi: 10.1038/srep26200 (PMC4873755; doi:10.1038/srep26200)
Supplement: Supplementary Information [file srep26200-s1.xls]

## Sheet: CHB
Manuscript title: "Possible mechanisms of host resistance to Haemonchus contortus infection in sheep breeds native to the Canary Islands"
Authors: Zhengyu Guo, Jorge Francisco González, Julia N. Hernandez, Tom N. McNeilly, Yolanda Corripio-Miyar, David Frew, Tyler Morrison, Peng Yu, Robert W. Li
Ensembl_ID	Significant in	Gene symbol	Annotation	FoldChange (Infected/Uninfected)	baseMean	baseMeanA	baseMeanB	log2FoldChange	P value	FDR (padj)	chromosome	Gene Coordinate_start	Gene Coordinate_end
ENSOARG00000019031	Canaria Hair Breed (CHB)	A4GALT	alpha 1,4-galactosyltransferase	0.37268	954.584	1588.86	592.138	-1.42399	3.52145e-06	0.000269743	chr3	217563949	217565264
ENSOARG00000014385	Canaria Hair Breed (CHB)	ABCA6	ATP-binding cassette, sub-family A (ABC1), member 6	2.31703	187.883	102.215	236.836	1.21228	0.00010366	0.00390052	chr11	60315568	60375391
ENSOARG00000003612	Canaria Hair Breed (CHB)	ABCC8	ATP-binding cassette, sub-family C (CFTR/MRP), member 8	0.36571	87.2048	146.228	53.4772	-1.45123	3.29655e-05	0.00162914	chr15	34599762	34679444
ENSOARG00000018454	Canaria Hair Breed (CHB)	ABTB2	ankyrin repeat and BTB (POZ) domain containing 2	3.27137	86.5574	35.3957	115.793	1.7099	0.000476671	0.0120562	chr15	62945040	63129406
ENSOARG00000016430	Canaria Hair Breed (CHB)	ACACB	acetyl-CoA carboxylase beta	0.233282	275.747	538.475	125.616	-2.09986	3.25912e-07	3.75815e-05	chr17	63507290	63604351
ENSOARG00000006624	Canaria Hair Breed (CHB)	ACAS2	Uncharacterized protein	0.574379	4007.42	5496.01	3156.79	-0.799925	0.00275385	0.0426151	chr13	41742021	41775868
ENSOARG00000000304	Canaria Hair Breed (CHB)	ACKR3	atypical chemokine receptor 3	1.85269	118.999	77.1409	142.918	0.889622	0.00347662	0.0499071	chr1	4400643	4401732
ENSOARG00000007614	Canaria Hair Breed (CHB)	ACSL1	acyl-CoA synthetase long-chain family member 1	0.527296	2156.33	3084.05	1626.21	-0.923316	0.000864624	0.0184637	chr26	13921745	13964184
ENSOARG00000017954	Canaria Hair Breed (CHB)	ACSL4	acyl-CoA synthetase long-chain family member 4	2.12178	1015.59	592.574	1257.31	1.08528	0.000127837	0.00455284	chrX	118800401	118845526
ENSOARG00000013163	Canaria Hair Breed (CHB)	ACSM3	acyl-CoA synthetase medium-chain family member 3	0.686525	5613.44	7012.28	4814.1	-0.542615	0.00280033	0.0430913	chr24	18472558	18526247
ENSOARG00000003830	Canaria Hair Breed (CHB)	ADAchrMS2	ADAM metallopeptidase with thrombospondin type 1 motif, 2	2.41002	119.719	63.1001	152.072	1.26904	8.88225e-05	0.00343875	chr5	1862750	1966978
ENSOARG00000012373	Canaria Hair Breed (CHB)	ADAM19	ADAM metallopeptidase domain 19	2.24001	308.807	172.605	386.637	1.16351	0.000365827	0.00975903	chr5	66427662	66518705
ENSOARG00000010026	Canaria Hair Breed (CHB)	ADAM28	ADAM metallopeptidase domain 28	2.14223	6498.73	3763.3	8061.84	1.09911	0.00179643	0.0310224	chr2	41142539	41220272
ENSOARG00000010002	Canaria Hair Breed (CHB)	ADAMDEC1	ADAM-like, decysin 1	2.5529	3381.12	1700.59	4341.43	1.35214	3.9368e-06	0.00029541	chr2	41100091	41122563
ENSOARG00000001499	Canaria Hair Breed (CHB)	ADCK3	aarF domain containing kinase 3	0.500953	1238.49	1814.83	909.144	-0.997254	0.00169598	0.02967	chr12	28101054	28126559
ENSOARG00000018077	Canaria Hair Breed (CHB)	ADCY3	adenylate cyclase 3	1.90807	182.74	115.814	220.983	0.932117	0.00155805	0.0278475	chr3	32176330	32263682
ENSOARG00000017527	Canaria Hair Breed (CHB)	ADHFE1	alcohol dehydrogenase, iron containing, 1	0.416789	161.897	257.443	107.299	-1.26261	3.69233e-05	0.00178333	chr9	43514981	43545070
ENSOARG00000010704	Canaria Hair Breed (CHB)	ADRA2A	adrenoceptor alpha 2A	3.81935	116.07	41.5406	158.658	1.93333	1.09815e-05	0.000700988	chr22	30516665	30517993
ENSOARG00000003209	Canaria Hair Breed (CHB)	AGAP3	ArfGAP with GTPase domain, ankyrin repeat and PH domain 3	0.570173	442.282	608.807	347.125	-0.810527	0.000959585	0.019756	chr4	113056506	113112538
ENSOARG00000000056	Canaria Hair Breed (CHB)	AGTRAP	angiotensin II receptor-associated protein	0.555527	771.29	1075.49	597.463	-0.848071	0.000359553	0.00963963	chr12	40063819	40068934
ENSOARG00000004375	Canaria Hair Breed (CHB)	AHCYL2	adenosylhomocysteinase-like 2	0.541742	931.796	1315.39	712.6	-0.884322	0.002505	0.0399162	chr4	93199704	93384524
ENSOARG00000009992	Canaria Hair Breed (CHB)	AKR7A2	aldo-keto reductase family 7, member A2 (aflatoxin aldehyde reductase)	0.579068	1047.59	1430.87	828.574	-0.788194	0.00143134	0.0264194	chr2	246213575	246216518
ENSOARG00000013782	Canaria Hair Breed (CHB)	ALB	Ovis aries albumin (ALB), mRNA.	0.202441	1314.26	2668.75	540.262	-2.30443	1.77943e-05	0.00101503	chr6	88136610	88159187
ENSOARG00000002819	Canaria Hair Breed (CHB)	ALOX5	arachidonate 5-lipoxygenase	12.8906	705.362	82.3372	1061.38	3.68825	2.63788e-23	3.53608e-20	chr25	43956609	43996375
ENSOARG00000011856	Canaria Hair Breed (CHB)	ALOX5AP	arachidonate 5-lipoxygenase-activating protein	22.7341	259.296	17.4836	397.474	4.50679	1.41831e-23	2.17285e-20	chr10	30365434	30388526
ENSOARG00000008507	Canaria Hair Breed (CHB)	ALPL	alkaline phosphatase, liver/bone/kidney	10.595	7939.66	1117.33	11838.1	3.40531	6.82549e-20	5.63051e-17	chr2	244076533	244097446
ENSOARG00000017445	Canaria Hair Breed (CHB)	ALS2	amyotrophic lateral sclerosis 2 (juvenile)	0.563988	1243.22	1720.62	970.412	-0.826263	0.000163288	0.00543242	chr2	202925913	202974248
ENSOARG00000007704	Canaria Hair Breed (CHB)	ALS2CL	ALS2 C-terminal like	0.439246	553.689	860.893	378.144	-1.1869	8.49968e-05	0.00333885	chr19	52719825	52738200
ENSOARG00000018898	Canaria Hair Breed (CHB)	ANGPT4	angiopoietin 4	1.763	142.623	96.0071	169.261	0.818033	0.00295484	0.0443805	chr13	59481842	59527992
ENSOARG00000009450	Canaria Hair Breed (CHB)	ANGPTL3	angiopoietin-like 3	0.11502	115.764	265.009	30.4813	-3.12004	0.00140932	0.026148	chr1	37602589	37610736
ENSOARG00000010511	Canaria Hair Breed (CHB)	ANKRD24	ankyrin repeat domain 24	0.212433	257.618	516.454	109.712	-2.23492	4.65037e-11	1.38529e-08	chr5	17395015	17411466
ENSOARG00000011062	Canaria Hair Breed (CHB)	ANKS6	ankyrin repeat and sterile alpha motif domain containing 6	0.492696	399.447	589.877	290.63	-1.02123	0.000125307	0.00449428	chr2	48720498	48769238
ENSOARG00000004361	Canaria Hair Breed (CHB)	ANLN	anillin, actin binding protein	5.00958	526.943	148.37	743.27	2.32469	5.05115e-05	0.00219306	chr4	60803768	60856028
ENSOARG00000020772	Canaria Hair Breed (CHB)	ANP32E	acidic (leucine-rich) nuclear phosphoprotein 32 family, member E	1.78026	660.41	441.294	785.62	0.832091	0.0013928	0.0259312	chr1	99212746	99223858
ENSOARG00000001799	Canaria Hair Breed (CHB)	AOC1	amine oxidase, copper containing 1	27.1147	121.206	6.87951	186.536	4.761	2.78019e-22	2.98147e-19	chr4	112859142	112862175
ENSOARG00000016052	Canaria Hair Breed (CHB)	AOX1	aldehyde oxidase 1	0.557691	2614.02	3638	2028.88	-0.842463	0.00092117	0.0193126	chr2	201796181	201865072
ENSOARG00000016486	Canaria Hair Breed (CHB)	APBB1IP	amyloid beta (A4) precursor protein-binding, family B, member 1 interacting protein	2.06681	227.43	135.465	279.981	1.0474	0.00265197	0.0416394	chr13	17001123	17079207
ENSOARG00000005139	Canaria Hair Breed (CHB)	APLP1	amyloid beta (A4) precursor-like protein 1	0.536317	612.221	868.486	465.784	-0.898843	0.000142931	0.00488896	chr14	45689177	45698271
ENSOARG00000002586	Canaria Hair Breed (CHB)	APOA1	apolipoprotein A-I	0.465448	141.408	214.31	99.7503	-1.10331	0.000217482	0.00668275	chr15	26993180	26994743
ENSOARG00000020386	Canaria Hair Breed (CHB)	APOD	apolipoprotein D	1.79081	3435.91	2285.67	4093.19	0.84061	0.00183332	0.0314569	chr1	190322086	190334583
ENSOARG00000017227	Canaria Hair Breed (CHB)	APPL2	adaptor protein, phosphotyrosine interaction, PH domain and leucine zipper containing 2	0.595178	540.801	728.463	433.565	-0.748607	0.00197719	0.0335496	chr3	173785979	173831865
ENSOARG00000006982	Canaria Hair Breed (CHB)	AQP4A	Ovis aries aquaporin 4 (AQP4), mRNA.	0.356079	1305.11	2211.19	787.357	-1.48973	2.52821e-06	0.000197902	chr23	30335666	30347436
ENSOARG00000015052	Canaria Hair Breed (CHB)	AREG	amphiregulin	2.17606	127.721	73.0499	158.961	1.12172	0.000422481	0.0109968	chr6	89053716	89061196
ENSOARG00000003828	Canaria Hair Breed (CHB)	ARHGAP24	Rho GTPase activating protein 24	0.537114	2103.3	2981.55	1601.44	-0.896699	0.000304768	0.00848919	chr6	100368329	100436288
ENSOARG00000004819	Canaria Hair Breed (CHB)	ARHGEF28	Rho guanine nucleotide exchange factor (GEF) 28	0.591923	806.006	1088.73	644.447	-0.756518	0.000339052	0.00925188	chr16	7733490	7901197
ENSOARG00000015185	Canaria Hair Breed (CHB)	ARSG	arylsulfatase G	0.587602	307.126	416.406	244.681	-0.767088	0.00339456	0.049144	chr11	60677901	60777644
ENSOARG00000006370	Canaria Hair Breed (CHB)	ASF1B	anti-silencing function 1B histone chaperone	2.57216	204.9	102.426	263.457	1.36298	0.000141728	0.00487145	chr5	9680787	9693835
ENSOARG00000010000	Canaria Hair Breed (CHB)	ASGR2	asialoglycoprotein receptor 2	4.64306	97.862	29.4915	136.931	2.21508	6.22409e-07	6.23805e-05	chr11	26480694	26491111
ENSOARG00000014809	Canaria Hair Breed (CHB)	ASRGL1	asparaginase like 1	2.3211	192.132	104.38	242.276	1.21481	0.00101691	0.0204987	chr21	40135477	40156395
ENSOARG00000010247	Canaria Hair Breed (CHB)	ATAD2	ATPase family, AAA domain containing 2	2.22187	291.73	164.119	364.651	1.15178	0.0015281	0.0275417	chr9	29306241	29371627
ENSOARG00000012322	Canaria Hair Breed (CHB)	ATAD5	ATPase family, AAA domain containing 5	2.49831	158.287	81.0285	202.434	1.32095	0.000433212	0.0111677	chr11	17690656	17723800
ENSOARG00000017976	Canaria Hair Breed (CHB)	ATP2A3	ATPase, Ca++ transporting, ubiquitous	2.15333	6288.84	3626.91	7809.94	1.10657	0.0010439	0.0208859	chr11	24162826	24185408
ENSOARG00000004873	Canaria Hair Breed (CHB)	ATP4A	ATPase, H+/K+ exchanging, alpha polypeptide	0.378226	76847.7	127163	48096.3	-1.40268	0.00118929	0.02298	chr14	45314300	45326738
ENSOARG00000009056	Canaria Hair Breed (CHB)	ATP7B	copper-transporting ATPase 2	0.433108	1124.97	1759.83	762.194	-1.2072	0.000444098	0.0113664	chr10	21656703	21730091
ENSOARG00000019052	Canaria Hair Breed (CHB)	AURKB	aurora kinase B	2.93912	206.333	92.361	271.46	1.55538	7.80432e-05	0.00309976	chr11	27395740	27400878
ENSOARG00000004997	Canaria Hair Breed (CHB)	AVIL	advillin	11.1349	1011.54	135.787	1511.97	3.47701	1.82767e-21	1.63333e-18	chr3	161563273	161579047
ENSOARG00000011185	Canaria Hair Breed (CHB)	AVPI1	arginine vasopressin-induced 1	0.430763	214.1	335.707	144.61	-1.21503	0.000131447	0.00462735	chr22	18064567	18065934
ENSOARG00000015180	Canaria Hair Breed (CHB)	BAMBI	Ovis aries BMP and activin membrane-bound inhibitor homolog (Xenopus laevis) (BAMBI), mRNA.	0.369851	333.278	556.394	205.783	-1.43498	0.000829244	0.0179291	chr13	35117181	35118653
ENSOARG00000013548	Canaria Hair Breed (CHB)	BARX2	BARX homeobox 2	0.545215	237.656	334.448	182.346	-0.875104	0.00085632	0.0184032	chr21	31844390	32046759
ENSOARG00000006876	Canaria Hair Breed (CHB)	BAZ1A	bromodomain adjacent to zinc finger domain, 1A	1.83678	939.418	612.999	1125.94	0.877179	0.00167602	0.029465	chr18	44016641	44094936
ENSOARG00000007187	Canaria Hair Breed (CHB)	BCKDHB	branched chain keto acid dehydrogenase E1, beta polypeptide	0.599289	690.629	927.016	555.55	-0.738677	0.000766405	0.0169462	chr8	6991691	7259520
ENSOARG00000007840	Canaria Hair Breed (CHB)	BHLHE40	Ovis aries basic helix-loop-helix family, member e40 (BHLHE40), mRNA.	2.19051	807.161	459.241	1005.97	1.13127	0.000160852	0.00537377	chr19	21292660	21297010
ENSOARG00000016188	Canaria Hair Breed (CHB)	BIN1	bridging integrator 1	0.55394	1705.81	2381.93	1319.45	-0.852198	0.0015271	0.0275417	chr2	117267198	117314475
ENSOARG00000005456	Canaria Hair Breed (CHB)	BIRC5	baculoviral IAP repeat containing 5	3.35947	143.934	57.5395	193.302	1.74823	0.000206574	0.00638414	chr11	52928709	52934658
ENSOARG00000012875	Canaria Hair Breed (CHB)	BLM	Bloom syndrome, RecQ helicase-like	2.45513	112.664	58.4967	143.617	1.2958	0.000865076	0.0184637	chr18	20942195	21007732
ENSOARG00000018738	Canaria Hair Breed (CHB)	BMP2	Uncharacterized protein	1.8672	202.683	130.607	243.87	0.900879	0.00042875	0.0111061	chr13	48462231	48472599
ENSOARG00000019042	Canaria Hair Breed (CHB)	BMP3	bone morphogenetic protein 3	0.460123	269.458	410.483	188.872	-1.11991	0.00120787	0.0232553	chr6	95424630	95455637
ENSOARG00000017161	Canaria Hair Breed (CHB)	BMPR1B	Ovis aries bone morphogenetic protein receptor, type IB (BMPR1B), mRNA.	0.400227	209.836	339.361	135.821	-1.32111	0.00282963	0.0434741	chr6	29361946	29448079
ENSOARG00000020922	Canaria Hair Breed (CHB)	BNIPL	BCL2/adenovirus E1B 19kD interacting protein like	2.92505	119.391	53.6582	156.953	1.54846	0.00121116	0.0232672	chr1	99883881	99891563
ENSOARG00000004835	Canaria Hair Breed (CHB)	BRCA1	Uncharacterized protein	3.08575	177.171	76.1272	234.91	1.62562	0.000650834	0.0152392	chr11	42540868	42607539
ENSOARG00000020126	Canaria Hair Breed (CHB)	BUB1B	BUB1 mitotic checkpoint serine/threonine kinase B	3.38393	317.097	125.98	426.307	1.7587	9.57423e-05	0.00365708	chr7	32810618	32861855
ENSOARG00000013785	Canaria Hair Breed (CHB)	C11orf53	chromosome 11 open reading frame 53	19.3664	140.333	11.0605	214.203	4.27548	1.91571e-18	1.36961e-15	chr15	20958216	20998001
ENSOARG00000002146	Canaria Hair Breed (CHB)	C11orf54	chromosome 11 open reading frame 54	2.43815	1132.79	591.476	1442.11	1.28579	7.38472e-05	0.00298844	chr21	538255	557547
ENSOARG00000019097	Canaria Hair Breed (CHB)	C11orf74	chromosome 11 open reading frame 74	0.537629	401.056	568.258	305.512	-0.895316	0.00153179	0.0275601	chr15	65231457	65301531
ENSOARG00000005710	Canaria Hair Breed (CHB)	C11orf82	DNA damage-induced apoptosis suppressor	2.87201	135.761	61.9551	177.936	1.52206	0.000270575	0.00794202	chr21	12208409	12225628
ENSOARG00000009760	Canaria Hair Breed (CHB)	C16orf58	chromosome 16 open reading frame 58	0.57554	388.198	531.859	306.106	-0.797011	0.00181111	0.0311755	chr24	27519185	27533843
ENSOARG00000006900	Canaria Hair Breed (CHB)	C1orf116	chromosome 1 open reading frame 116	0.597759	1099.08	1477.21	883.013	-0.742364	0.00108524	0.0214807	chr12	4099333	4104652
ENSOARG00000000989	Canaria Hair Breed (CHB)	C1orf228	chromosome 1 open reading frame 228	0.421358	97.7849	154.778	65.2172	-1.24688	0.000331602	0.0090949	chr1	19130327	19173986
ENSOARG00000004515	Canaria Hair Breed (CHB)	C1R	complement component 1, r subcomponent	1.60536	2464.48	1779.12	2856.12	0.682894	0.000497145	0.0124303	chr3	207291310	207339991
ENSOARG00000004658	Canaria Hair Breed (CHB)	C1S	complement component 1, s subcomponent	1.66467	2426.35	1705.12	2838.47	0.73524	0.000557694	0.0135925	chr3	207353407	207366557
ENSOARG00000001568	Canaria Hair Breed (CHB)	C4	Uncharacterized protein	2.37514	296.37	158.057	375.406	1.24801	0.000687431	0.0158384	chr20	26463052	26475301
ENSOARG00000005582	Canaria Hair Breed (CHB)	C5	complement component 5	0.453245	186.856	286.561	129.882	-1.14164	0.000708027	0.0160187	chr2	2450212	2539826
ENSOARG00000009128	Canaria Hair Breed (CHB)	C7	complement component 7	4.19966	3858.67	1270.91	5337.39	2.07027	8.78307e-06	0.000581417	chr16	33481055	33542035
ENSOARG00000013577	Canaria Hair Breed (CHB)	CA13	carbonic anhydrase XIII	0.408552	321.399	515.373	210.557	-1.29141	0.000247401	0.0074526	chr9	89860363	89923104
ENSOARG00000008583	Canaria Hair Breed (CHB)	CACNA1A	calcium channel, voltage-dependent, P/Q type, alpha 1A subunit	0.392976	85.9668	140.077	55.0468	-1.34749	0.000174291	0.00573343	chr5	10274601	10476593
ENSOARG00000016380	Canaria Hair Breed (CHB)	CALCOCO1	calcium binding and coiled-coil domain 1	0.507607	1217.55	1773.15	900.065	-0.978217	4.91436e-05	0.00215109	chr3	132669674	132681272
ENSOARG00000007819	Canaria Hair Breed (CHB)	CALD1	caldesmon 1	1.53504	2743.9	2046.95	3142.15	0.618275	0.0015023	0.02726	chr4	98490207	98649743
ENSOARG00000020511	Canaria Hair Breed (CHB)	CAPG	capping protein (actin filament), gelsolin-like	2.10546	185.041	108.626	228.707	1.07413	0.00242044	0.0388575	chr3	57099153	57117201
ENSOARG00000005220	Canaria Hair Breed (CHB)	CARTPT	CART prepropeptide	0.384001	87.3944	143.74	55.1966	-1.38082	3.74321e-05	0.00179206	chr16	9854011	9857227
ENSOARG00000020247	Canaria Hair Breed (CHB)	CASC5	cancer susceptibility candidate 5	3.51561	306.039	117.669	413.679	1.81377	0.00293575	0.0442469	chr7	33203355	33258031
ENSOARG00000019063	Canaria Hair Breed (CHB)	CBLN3	cerebellin 3 precursor	2.40025	284.66	150.529	361.306	1.26319	0.000972402	0.0198629	chr7	20361120	20363125
ENSOARG00000010607	Canaria Hair Breed (CHB)	CCDC8	coiled-coil domain containing 8	0.250587	128.662	245.961	61.6345	-1.99662	0.000104923	0.00390075	chr14	52766190	52767890
ENSOARG00000018739	Canaria Hair Breed (CHB)	CCKBR	cholecystokinin B receptor	0.392517	1617.95	2637.59	1035.3	-1.34917	7.04482e-08	1.03633e-05	chr15	46168958	46179149
ENSOARG00000014176	Canaria Hair Breed (CHB)	CCNA2	cyclin A2	3.95007	335.121	116.47	460.065	1.98188	2.00128e-07	2.43883e-05	chr6	3657736	3663110
ENSOARG00000009908	Canaria Hair Breed (CHB)	CCNB3	cyclin B3	4.54312	142.397	43.751	198.766	2.18368	0.00146127	0.0268794	chrX	51894389	51938870
ENSOARG00000010352	Canaria Hair Breed (CHB)	CCND2	Ovis aries cyclin D2 (CCND2), mRNA.	2.43759	137.641	71.8813	175.218	1.28546	0.000188434	0.00598895	chr3	209738381	209761224
ENSOARG00000014048	Canaria Hair Breed (CHB)	CCNG1	cyclin G1	0.598242	11222.1	15076.7	9019.51	-0.7412	0.00346966	0.0498776	chr5	72437263	72442474
ENSOARG00000025180	Canaria Hair Breed (CHB)	CD14	Ovis aries CD14 molecule (CD14), mRNA.	2.17025	126.901	72.7347	157.853	1.11786	0.00305513	0.0455678	chr5	49150404	49151522
ENSOARG00000008513	Canaria Hair Breed (CHB)	CD177	CD177 molecule	0.490613	95.3227	141.042	69.1972	-1.02734	0.00205935	0.0341864	chr14	50588250	50600331
ENSOARG00000008332	Canaria Hair Breed (CHB)	CD27	CD27 molecule	2.6856	106.134	51.207	137.521	1.42524	0.00137866	0.0257574	chr3	207881561	207886152
ENSOARG00000004318	Canaria Hair Breed (CHB)	CDC2	Ovis aries cyclin-dependent kinase 1 (CDK1), mRNA.	3.956	199.439	69.2237	273.849	1.98404	0.000322922	0.00888753	chr25	16420008	16437119
ENSOARG00000020542	Canaria Hair Breed (CHB)	CDC20	cell division cycle 20	3.06873	444.97	192.09	589.473	1.61764	0.000585619	0.013956	chr1	17815061	17818632
ENSOARG00000001274	Canaria Hair Breed (CHB)	CDC25B	cell division cycle 25B	1.8235	491.327	322.384	587.866	0.866708	0.00324472	0.0476011	chr13	50726485	50734786
ENSOARG00000013750	Canaria Hair Breed (CHB)	CDC42EP1	CDC42 effector protein (Rho GTPase binding) 1	0.500587	4370.41	6406.42	3206.97	-0.998307	0.000122135	0.00442493	chr3	213415136	213421643
ENSOARG00000014063	Canaria Hair Breed (CHB)	CDC6	cell division cycle 6	4.23678	120.121	39.2583	166.329	2.08297	2.32179e-08	4.08178e-06	chr11	40114667	40125179
ENSOARG00000009851	Canaria Hair Breed (CHB)	CDCA2	cell division cycle associated 2	2.74227	124.753	59.1607	162.234	1.45537	0.00110931	0.021788	chr2	39869389	39909559
ENSOARG00000005652	Canaria Hair Breed (CHB)	CDCA3	cell division cycle associated 3	2.64827	282.064	137.666	364.578	1.40505	2.87868e-05	0.00147941	chr3	207550908	207552937
ENSOARG00000000578	Canaria Hair Breed (CHB)	CDCA7	cell division cycle associated 7	2.2507	432.946	241.075	542.586	1.17037	2.89702e-05	0.00147941	chr2	135465987	135478982
ENSOARG00000019830	Canaria Hair Breed (CHB)	CDCA8	cell division cycle associated 8	3.70017	166.796	61.3606	227.045	1.88759	7.06973e-05	0.00289373	chr1	12275289	12289262
ENSOARG00000002412	Canaria Hair Breed (CHB)	CDH16	cadherin 16, KSP-cadherin	0.457887	4445.93	6787.49	3107.9	-1.12694	0.00029839	0.00841132	chr14	33961433	33970021
ENSOARG00000008009	Canaria Hair Breed (CHB)	CDH17	cadherin 17, LI cadherin (liver-intestine)	2.1973	2082.04	1181.69	2596.53	1.13573	0.00113684	0.022126	chr9	82728387	82797987
ENSOARG00000015497	Canaria Hair Breed (CHB)	CDKL2	cyclin-dependent kinase-like 2 (CDC2-related kinase)	0.51866	115.82	166.962	86.5964	-0.947139	0.00340923	0.0492731	chr6	90096565	90133537
ENSOARG00000016415	Canaria Hair Breed (CHB)	CDO1	cysteine dioxygenase type 1	0.515389	1909.93	2761.57	1423.28	-0.956267	0.000431935	0.0111616	chr7	4438708	4446906
ENSOARG00000017327	Canaria Hair Breed (CHB)	CELA1	chymotrypsin-like elastase family, member 1	8.63396	19562.1	3339.39	28832.2	3.11002	6.03205e-15	3.08037e-12	chr3	134732400	134746733
ENSOARG00000021028	Canaria Hair Breed (CHB)	CELF3	CUGBP, Elav-like family member 3	0.439357	86.7786	134.911	59.2742	-1.18654	0.00118029	0.0228473	chr1	100544763	100556611
ENSOARG00000019502	Canaria Hair Breed (CHB)	CELSR1	cadherin, EGF LAG seven-pass G-type receptor 1	0.304262	211.307	379.191	115.373	-1.71661	2.81754e-09	5.92457e-07	chr3	220841890	220986168
ENSOARG00000011059	Canaria Hair Breed (CHB)	CENPE	centromere protein E, 312kDa	3.67668	284.92	105.396	387.506	1.8784	1.30103e-05	0.000797274	chr6	21798087	21861426
ENSOARG00000012529	Canaria Hair Breed (CHB)	CENPL	centromere protein L	2.72396	108.071	51.5346	140.378	1.4457	0.000691194	0.0158384	chr12	53214185	53224480
ENSOARG00000008206	Canaria Hair Breed (CHB)	CENPN	centromere protein N	3.58815	131.241	49.5808	177.903	1.84324	6.94972e-05	0.00286649	chr14	7100459	7127206
ENSOARG00000003186	Canaria Hair Breed (CHB)	CENPT	centromere protein T	2.70858	82.8251	39.681	107.479	1.43753	0.0015403	0.0276223	chr14	34675201	34680944
ENSOARG00000007744	Canaria Hair Breed (CHB)	CENPW	centromere protein W	3.21413	100.686	41.7959	134.338	1.68443	0.000143149	0.00488896	chr8	12047574	12055213
ENSOARG00000003158	Canaria Hair Breed (CHB)	CEP55	centrosomal protein 55kDa	4.10535	128.211	43.0796	176.857	2.0375	2.07096e-06	0.000166984	chr22	14531509	14550251
ENSOARG00000005291	Canaria Hair Breed (CHB)	CFI	complement factor I	12.1021	5026.74	623.28	7543.01	3.59719	2.42829e-07	2.91784e-05	chr6	15708800	15753015
ENSOARG00000012877	Canaria Hair Breed (CHB)	CFP	complement factor properdin	2.77722	1118.9	525.068	1458.23	1.47364	4.24129e-05	0.00194012	chrX	53781129	53786565
ENSOARG00000009704	Canaria Hair Breed (CHB)	CHAF1A	chromatin assembly factor 1, subunit A (p150)	2.24821	297.146	165.604	372.313	1.16878	0.000182196	0.00585481	chr5	17254276	17278480
ENSOARG00000015923	Canaria Hair Breed (CHB)	CHDH	choline dehydrogenase	9.91535	89.1887	13.3648	132.517	3.30966	1.25413e-05	0.000776659	chr19	47124521	47147550
ENSOARG00000015069	Canaria Hair Breed (CHB)	chrMFR2	mitochondrial fission regulator 2	2.5443	104.963	52.9386	134.692	1.34727	0.00328407	0.0480469	chr8	61269124	61282631
ENSOARG00000011148	Canaria Hair Breed (CHB)	CHST4	carbohydrate (N-acetylglucosamine 6-O) sulfotransferase 4	0.54166	1323.99	1869.18	1012.46	-0.884541	1.26015e-05	0.000776659	chr14	38833381	38834557
ENSOARG00000009289	Canaria Hair Breed (CHB)	CKAP2	cytoskeleton associated protein 2	3.27346	357.269	146.018	477.984	1.71082	0.00253584	0.0403477	chr10	21841538	21861932
ENSOARG00000020887	Canaria Hair Breed (CHB)	CKAP2L	cytoskeleton associated protein 2-like	3.29822	151.878	61.6763	203.422	1.72169	0.000403469	0.010579	chr3	60098964	60120627
ENSOARG00000007721	Canaria Hair Breed (CHB)	CKS2	CDC28 protein kinase regulatory subunit 2	3.45937	319.23	124.453	430.53	1.79051	1.08402e-06	9.60744e-05	chr2	23987476	23992086
ENSOARG00000014659	Canaria Hair Breed (CHB)	CLCA1	chloride channel accessory 1	56.1622	38055.1	1054.06	59198.5	5.81153	7.03419e-23	8.38163e-20	chr1	62955033	62996324
ENSOARG00000018869	Canaria Hair Breed (CHB)	CLDN2	Claudin	28.395	198.198	10.7522	305.309	4.82757	0.000297406	0.00841132	chrX	121398472	121400706
ENSOARG00000003705	Canaria Hair Breed (CHB)	CLIC2	chloride intracellular channel 2	1.92613	162.23	102.073	196.605	0.945705	0.00333951	0.0486588	chrX	75876365	75900513
ENSOARG00000019542	Canaria Hair Breed (CHB)	CLSPN	claspin	2.00126	312.844	191.089	382.418	1.00091	0.00147412	0.026931	chr1	10450581	10480905
ENSOARG00000010489	Canaria Hair Breed (CHB)	CNN2	calponin 2	1.98549	508.141	312.293	620.054	0.989492	0.0031328	0.0464035	chr5	40931731	40939546
ENSOARG00000019907	Canaria Hair Breed (CHB)	CNRIP1	cannabinoid receptor interacting protein 1	2.60594	217.006	107.324	279.681	1.3818	0.000571649	0.0138071	chr3	39887951	39910646
ENSOARG00000006410	Canaria Hair Breed (CHB)	COL12A1	collagen, type XII, alpha 1	2.37255	869.891	464.328	1101.64	1.24644	0.000504038	0.0125413	chr8	1763843	1881188
ENSOARG00000004871	Canaria Hair Breed (CHB)	COL1A1	collagen, type I, alpha 1	2.17606	4012.5	2294.95	4993.95	1.12172	0.000497259	0.0124303	chr11	35993828	36010034
ENSOARG00000001508	Canaria Hair Breed (CHB)	COL1A2	Uncharacterized protein	1.87076	4583.49	2949.24	5517.34	0.903628	0.00290056	0.0441839	chr4	11656769	11692712
ENSOARG00000016476	Canaria Hair Breed (CHB)	COL3A1	collagen, type III, alpha 1	2.0858	9102.58	5383.07	11228	1.0606	4.7896e-05	0.00212262	chr2	119229421	119270385
ENSOARG00000002129	Canaria Hair Breed (CHB)	COL5A1	collagen, type V, alpha 1	2.39373	528.769	280.229	670.792	1.25926	0.000166788	0.00552047	chr3	1382754	1496634
ENSOARG00000016440	Canaria Hair Breed (CHB)	COL5A2	collagen, type V, alpha 2	1.9306	1458.1	915.777	1768	0.949049	6.7816e-05	0.00281883	chr2	119063655	119210952
ENSOARG00000012810	Canaria Hair Breed (CHB)	COL6A1	collagen, type VI, alpha 1	3.71679	5005.16	1834.15	6817.16	1.89406	5.04001e-08	7.83319e-06	chr1	263809115	263828452
ENSOARG00000012880	Canaria Hair Breed (CHB)	COL6A2	collagen, type VI, alpha 2	3.24874	2464.37	1013.72	3293.31	1.69988	3.44257e-05	0.00168424	chr1	263959137	263975267
ENSOARG00000019080	Canaria Hair Breed (CHB)	COL6A3	collagen, type VI, alpha 3	2.65132	860.237	419.456	1112.11	1.40671	0.000288342	0.00828931	chr1	3566320	3641659
ENSOARG00000013805	Canaria Hair Breed (CHB)	COLCA2	colorectal cancer associated 2	3.19061	235.305	98.2884	313.6	1.67383	2.29929e-05	0.00123907	chr15	21009690	21017209
ENSOARG00000002816	Canaria Hair Breed (CHB)	COLEC8	conglutinin-like	451.673	11355.3	39.4568	17821.6	8.81914	3.28133e-17	2.06994e-14	chrUn_JH923302	6631	11606
ENSOARG00000003604	Canaria Hair Breed (CHB)	CORO1A	coronin, actin binding protein, 1A	2.41817	1251.83	658.001	1591.16	1.27392	0.000919883	0.0193126	chr24	26143481	26147184
ENSOARG00000018517	Canaria Hair Breed (CHB)	CORO2B	coronin, actin binding protein, 2B	3.75534	156.992	57.0174	214.12	1.90895	8.20256e-07	7.64906e-05	chr7	15187915	15338481
ENSOARG00000019949	Canaria Hair Breed (CHB)	CPT1B	Ovis aries carnitine palmitoyltransferase 1B (muscle) (CPT1B), nuclear gene encoding mitochondrial protein, mRNA.	0.480367	161.826	241.775	116.141	-1.05779	0.00115406	0.0224205	chr3	224090382	224102291
ENSOARG00000009670	Canaria Hair Breed (CHB)	CPXM2	carboxypeptidase X (M14 family), member 2	2.10452	135.055	79.3097	166.909	1.07349	0.000722094	0.0162684	chr22	42380162	42518141
ENSOARG00000005465	Canaria Hair Breed (CHB)	CRELD1	cysteine-rich with EGF-like domains 1	0.614354	451.485	598.32	367.58	-0.702857	0.00271289	0.0422864	chr19	16720780	16729897
ENSOARG00000000638	Canaria Hair Breed (CHB)	CTDSPL	CTD (carboxy-terminal domain, RNA polymerase II, polypeptide A) small phosphatase-like	0.57101	337.157	463.761	264.812	-0.808413	0.000855803	0.0184032	chr19	11339689	11369805
ENSOARG00000002991	Canaria Hair Breed (CHB)	CXCL12	chemokine (C-X-C motif) ligand 12	1.53267	494.951	369.65	566.551	0.616048	0.00244424	0.0391224	chr25	44535989	44543183
ENSOARG00000014277	Canaria Hair Breed (CHB)	CXCR6	chemokine (C-X-C motif) receptor 6	2.34162	218.806	118.033	276.39	1.22751	0.000396313	0.0104424	chr19	53290058	53291096
ENSOARG00000007774	Canaria Hair Breed (CHB)	CYTIP	cytohesin 1 interacting protein	2.5032	259.927	132.848	332.545	1.32378	0.000271104	0.00794202	chr2	151149426	151177249
ENSOARG00000012101	Canaria Hair Breed (CHB)	DCK	deoxycytidine kinase	2.88339	350.635	159.487	459.862	1.52776	3.52622e-05	0.0017111	chr6	85956078	85979964
ENSOARG00000005514	Canaria Hair Breed (CHB)	DDAH2	dimethylarginine dimethylaminohydrolase 2	0.527937	664.394	949.683	501.372	-0.921563	0.00268243	0.0419947	chr20	26720466	26722702
ENSOARG00000014391	Canaria Hair Breed (CHB)	DDC	dopa decarboxylase (aromatic L-amino acid decarboxylase)	0.474684	786.807	1181.91	561.034	-1.07496	2.80513e-06	0.000217987	chr4	5326271	5411030
ENSOARG00000010047	Canaria Hair Breed (CHB)	DDO	D-aspartate oxidase	0.358948	132.819	224.334	80.5244	-1.47815	9.42828e-05	0.00363701	chr8	26897438	26914465
ENSOARG00000005744	Canaria Hair Breed (CHB)	DDX39A	DEAD (Asp-Glu-Ala-Asp) box polypeptide 39A	1.91345	511.094	323.213	618.454	0.93618	0.000809096	0.0175643	chr5	9441068	9449698
ENSOARG00000001585	Canaria Hair Breed (CHB)	DEGS2	delta(4)-desaturase, sphingolipid 2	1.83499	240.509	157.056	288.196	0.87577	0.00287799	0.0440279	chr18	63752823	63755427
ENSOARG00000018392	Canaria Hair Breed (CHB)	DESI1	desumoylating isopeptidase 1	0.583583	757.471	1030.56	601.418	-0.77699	0.00134496	0.0252598	chr3	216687733	216706443
ENSOARG00000006414	Canaria Hair Breed (CHB)	DIAPH3	diaphanous-related formin 3	3.10482	219.929	94.0096	291.883	1.63451	0.00201449	0.0338429	chr10	2443220	2820005
ENSOARG00000010122	Canaria Hair Breed (CHB)	DIRAS3	Ovis aries DIRAS family, GTP-binding RAS-like 3 (DIRAS3), mRNA.	0.575945	241.731	331.071	190.679	-0.795997	0.000617923	0.0146283	chr1	43325631	43326336
ENSOARG00000021089	Canaria Hair Breed (CHB)	DLGAP5	discs, large (Drosophila) homolog-associated protein 5	3.93414	261.602	91.24	358.951	1.97605	0.000620507	0.0146571	chr7	64546752	64587073
ENSOARG00000010281	Canaria Hair Breed (CHB)	DMPK	dystrophia myotonica-protein kinase	0.439843	766.798	1191.54	524.09	-1.18494	3.94493e-05	0.0018555	chr14	52389906	52397727
ENSOARG00000007522	Canaria Hair Breed (CHB)	DNAJC9	DnaJ (Hsp40) homolog, subfamily C, member 9	2.58019	178.183	88.8441	229.234	1.36748	4.61061e-05	0.00207749	chr25	29166434	29170299
ENSOARG00000003028	Canaria Hair Breed (CHB)	DOCK2	dedicator of cytokinesis 2	2.52902	317.523	160.933	407.004	1.33858	0.00345396	0.0498522	chr16	1599398	2045264
ENSOARG00000009347	Canaria Hair Breed (CHB)	DSE	dermatan sulfate epimerase	2.40799	81.3709	42.9173	103.344	1.26783	0.000217401	0.00668275	chr8	21311323	21357480
ENSOARG00000018354	Canaria Hair Breed (CHB)	DTNB	dystrobrevin, beta	0.571088	318.554	438.142	250.218	-0.808214	0.00135225	0.0253524	chr3	32668066	32874601
ENSOARG00000020153	Canaria Hair Breed (CHB)	DTX3L	deltex 3 like, E3 ubiquitin ligase	2.66854	783.652	380.082	1014.26	1.41605	7.17012e-05	0.00292366	chr1	185253156	185259246
ENSOARG00000017620	Canaria Hair Breed (CHB)	DTYMK	deoxythymidylate kinase (thymidylate kinase)	1.92069	308.673	194.637	373.836	0.941622	0.00202819	0.0339057	chr1	186409	193575
ENSOARG00000010272	Canaria Hair Breed (CHB)	DUSP4	dual specificity phosphatase 4	2.40967	246.454	129.914	313.049	1.26883	0.0020032	0.0338429	chr26	24368526	24381810
ENSOARG00000003766	Canaria Hair Breed (CHB)	DYNC1I1	dynein, cytoplasmic 1, intermediate chain 1	0.420397	191.715	303.75	127.695	-1.25017	8.51242e-06	0.000567001	chr4	12948873	13319865
ENSOARG00000007334	Canaria Hair Breed (CHB)	E2F2	E2F transcription factor 2	3.46544	121.298	47.2176	163.63	1.79304	4.09062e-05	0.00189086	chr2	242210461	242229702
ENSOARG00000008807	Canaria Hair Breed (CHB)	E2F8	E2F transcription factor 8	4.38949	173.687	55.0175	241.499	2.13405	3.0271e-08	4.91857e-06	chr21	25034831	25052009
ENSOARG00000010729	Canaria Hair Breed (CHB)	EAAT1	Uncharacterized protein	0.470554	109.945	165.809	78.0221	-1.08757	0.00149296	0.0271825	chr16	37483722	37563198
ENSOARG00000018857	Canaria Hair Breed (CHB)	EAAT2	Uncharacterized protein	0.55782	319.644	444.807	248.122	-0.842128	0.000323213	0.00888753	chr15	63977896	64137997
ENSOARG00000014323	Canaria Hair Breed (CHB)	ECHDC3	enoyl CoA hydratase domain containing 3	0.548864	806.594	1131.4	620.987	-0.865479	1.0755e-05	0.00069064	chr13	15522064	15531450
ENSOARG00000009740	Canaria Hair Breed (CHB)	EIF2AK2	eukaryotic translation initiation factor 2-alpha kinase 2	1.78995	830.988	552.997	989.84	0.839923	0.00179168	0.0309904	chr3	86846561	86871162
ENSOARG00000001124	Canaria Hair Breed (CHB)	EIF4EBP1	eukaryotic translation initiation factor 4E binding protein 1	0.606232	574.887	767.108	465.046	-0.722058	0.00277135	0.0428242	chr26	31887462	31911144
ENSOARG00000020808	Canaria Hair Breed (CHB)	EMP1	epithelial membrane protein 1	2.33165	2897.15	1568.22	3656.54	1.22135	0.00243997	0.0391124	chr3	201508685	201517182
ENSOARG00000016952	Canaria Hair Breed (CHB)	ENDOD1	endonuclease domain containing 1	2.47417	290.045	149.654	370.269	1.30694	0.00216181	0.0352865	chr15	14822006	14823242
ENSOARG00000009421	Canaria Hair Breed (CHB)	ENOSF1	enolase superfamily member 1	0.544325	289.268	407.406	221.761	-0.877461	0.000371268	0.0098796	chr23	35889807	35911948
ENSOARG00000014082	Canaria Hair Breed (CHB)	ENPP3	ectonucleotide pyrophosphatase/phosphodiesterase 3	3.48987	90.7018	35.095	122.477	1.80317	0.000270021	0.00794202	chr8	56800674	56891139
ENSOARG00000016161	Canaria Hair Breed (CHB)	EPB41L4A	erythrocyte membrane protein band 4.1 like 4A	0.576643	722.248	988.58	570.058	-0.79425	0.00269719	0.0421028	chr7	1256281	1531717
ENSOARG00000007903	Canaria Hair Breed (CHB)	EPHB2	EPH receptor B2	0.540203	124.671	176.238	95.2044	-0.888427	0.00291312	0.0441839	chr2	242787049	242925381
ENSOARG00000009659	Canaria Hair Breed (CHB)	EPHX2	epoxide hydrolase 2, cytoplasmic	0.413127	254.767	406.629	167.989	-1.27534	0.00213123	0.0350542	chr2	38027431	38105222
ENSOARG00000004076	Canaria Hair Breed (CHB)	EPN3	epsin 3	0.523141	4633.51	6652.15	3480.01	-0.934729	0.00101527	0.0204987	chr11	35711521	35721869
ENSOARG00000018299	Canaria Hair Breed (CHB)	EPOR	erythropoietin receptor	0.487793	172.143	255.386	124.576	-1.03566	0.000378576	0.0100491	chr5	13444129	13448638
ENSOARG00000020622	Canaria Hair Breed (CHB)	EPS8	epidermal growth factor receptor pathway substrate 8	2.35849	1434.18	769.207	1814.16	1.23786	6.02301e-05	0.00254537	chr3	199025742	199151626
ENSOARG00000004444	Canaria Hair Breed (CHB)	ERBA BETA1	Ovis aries thyroid hormone receptor (ERBA BETA1), mRNA.	0.381094	252.177	416.03	158.547	-1.39178	2.71117e-05	0.00140457	chr26	40146246	40391676
ENSOARG00000005908	Canaria Hair Breed (CHB)	ERCC6L	excision repair cross-complementation group 6-like	4.54484	100.241	30.7885	139.929	2.18423	7.41526e-07	7.03728e-05	chrX	61406551	61410223
ENSOARG00000003617	Canaria Hair Breed (CHB)	ERO1LB	ERO1-like beta (S. cerevisiae)	0.360602	1932.37	3258.03	1174.85	-1.47152	5.61891e-06	0.000401715	chr25	8948563	8997577
ENSOARG00000014845	Canaria Hair Breed (CHB)	ESCO2	establishment of sister chromatid cohesion N-acetyltransferase 2	3.39972	118.392	46.8492	159.274	1.76541	5.21222e-05	0.00224481	chr2	100985329	101014711
ENSOARG00000002133	Canaria Hair Breed (CHB)	ESRRB	estrogen-related receptor beta	0.3837	480.312	790.235	303.213	-1.38195	5.97572e-07	6.1032e-05	chr7	84719343	84773245
ENSOARG00000011335	Canaria Hair Breed (CHB)	ESRRG	estrogen-related receptor gamma	0.455749	884.974	1353.88	617.028	-1.13369	1.86516e-05	0.00104722	chr12	18028458	18270543
ENSOARG00000003991	Canaria Hair Breed (CHB)	EVI2B	ecotropic viral integration site 2B	2.26331	230.569	127.815	289.285	1.17844	0.00157657	0.028085	chr11	18306788	18308204
ENSOARG00000018445	Canaria Hair Breed (CHB)	F13A1	coagulation factor XIII, A1 polypeptide	2.87372	203.518	92.8305	266.768	1.52292	0.000188906	0.00598895	chr20	47734506	47872375
ENSOARG00000017328	Canaria Hair Breed (CHB)	F3	coagulation factor III (thromboplastin, tissue factor)	3.03388	568.342	247.721	751.554	1.60116	8.33806e-06	0.000558858	chr1	70838320	70848287
ENSOARG00000010135	Canaria Hair Breed (CHB)	F5	coagulation factor V (proaccelerin, labile factor)	2.25978	452.71	251.272	567.818	1.17618	0.000278579	0.00805251	chr12	35248555	35387084
ENSOARG00000008181	Canaria Hair Breed (CHB)	FABP7	fatty acid binding protein 7, brain	2.77088	85.4989	40.1984	111.385	1.47034	0.00126003	0.0240437	chr8	15540709	15544202
ENSOARG00000014011	Canaria Hair Breed (CHB)	FADS3	fatty acid desaturase 3	2.26982	87.8965	48.6135	110.344	1.18258	0.0021564	0.0352518	chr21	39798097	39813053
ENSOARG00000006627	Canaria Hair Breed (CHB)	FAIM3	Fas apoptotic inhibitory molecule 3	2.99339	159.628	70.3665	210.634	1.58178	0.00145831	0.026871	chr12	3958537	3977651
ENSOARG00000006835	Canaria Hair Breed (CHB)	FAM107B	family with sequence similarity 107, member B	0.545299	612.728	862.215	470.165	-0.874881	0.00092205	0.0193126	chr13	28248958	28266487
ENSOARG00000011604	Canaria Hair Breed (CHB)	FAM111B	family with sequence similarity 111, member B	3.9368	143.134	49.8921	196.415	1.97702	9.78615e-06	0.000639919	chr15	79350105	79359526
ENSOARG00000018199	Canaria Hair Breed (CHB)	FAM115C	TRPM8 channel-associated factor 2	2.18307	1026.15	585.414	1278	1.12636	0.00274102	0.0424779	chr4	106421224	106433714
ENSOARG00000010509	Canaria Hair Breed (CHB)	FAM174B	family with sequence similarity 174, member B	2.71502	1086.85	519.682	1410.95	1.44096	5.65605e-05	0.00241655	chr18	13502217	13525181
ENSOARG00000014970	Canaria Hair Breed (CHB)	FAM20A	family with sequence similarity 20, member A	0.254197	1326.03	2523.86	641.557	-1.97598	7.13973e-08	1.03633e-05	chr11	60554446	60595977
ENSOARG00000006178	Canaria Hair Breed (CHB)	FAM20C	family with sequence similarity 20, member C	0.490853	3947.56	5839.6	2866.38	-1.02664	0.00147097	0.026931	chr24	41797129	41830330
ENSOARG00000000403	Canaria Hair Breed (CHB)	FAM217A	family with sequence similarity 217, member A	0.499546	273.163	400.81	200.223	-1.00131	0.00313869	0.0464267	chr20	49000121	49012606
ENSOARG00000004162	Canaria Hair Breed (CHB)	FAM222B	family with sequence similarity 222, member B	0.560979	230.332	319.629	179.305	-0.833982	0.00201956	0.0338429	chr11	19799476	19808342
ENSOARG00000009661	Canaria Hair Breed (CHB)	FAM229B	family with sequence similarity 229, member B	0.424059	160.678	253.638	107.558	-1.23766	0.000419529	0.0109465	chr8	25451286	25453213
ENSOARG00000020902	Canaria Hair Breed (CHB)	FAM63A	family with sequence similarity 63, member A	0.553847	1670.78	2333.22	1292.25	-0.85244	0.000426349	0.0110706	chr1	99854690	99863248
ENSOARG00000020829	Canaria Hair Breed (CHB)	FAM81A	family with sequence similarity 81, member A	2.1399	135.564	78.57	168.132	1.09754	0.00214388	0.0352082	chr7	47828723	47885495
ENSOARG00000000644	Canaria Hair Breed (CHB)	FAM83D	family with sequence similarity 83, member D	3.04416	152.974	66.4865	202.396	1.60604	9.58261e-05	0.00365708	chr13	67321805	67342479
ENSOARG00000005211	Canaria Hair Breed (CHB)	FANCD2	Fanconi anemia, complementation group D2	2.83918	191.646	88.3005	250.701	1.50548	2.9615e-05	0.00150295	chr19	16642527	16690458
ENSOARG00000019404	Canaria Hair Breed (CHB)	FBLN1	fibulin 1	1.53054	1050.36	785.245	1201.85	0.614042	0.00217248	0.0354068	chr3	219920950	220010977
ENSOARG00000017189	Canaria Hair Breed (CHB)	FBN2	fibrillin 2	0.413701	711.855	1135.51	469.764	-1.27334	7.09036e-07	6.78902e-05	chr5	23029255	23264974
ENSOARG00000008668	Canaria Hair Breed (CHB)	FBP2	fructose-1,6-bisphosphatase 2	0.355509	239.119	405.376	144.115	-1.49204	0.00220603	0.035899	chr2	31709018	31765595
ENSOARG00000003968	Canaria Hair Breed (CHB)	FBXO5	F-box protein 5	3.64733	86.539	32.2346	117.57	1.86684	7.37292e-05	0.00298844	chr8	76466657	76471151
ENSOARG00000013202	Canaria Hair Breed (CHB)	FCGRT	Ovis aries Fc fragment of IgG, receptor, transporter, alpha (FCGRT), mRNA.	0.570019	2465.04	3393.62	1934.43	-0.810917	0.00321016	0.0472233	chr14	54992962	54998254
ENSOARG00000015633	Canaria Hair Breed (CHB)	FEN1	Ovis aries flap structure-specific endonuclease 1 (FEN1), mRNA.	2.10357	208.433	122.444	257.569	1.07284	0.000901922	0.0191177	chr21	39647404	39648523
ENSOARG00000016733	Canaria Hair Breed (CHB)	FGA	Fibrinogen alpha chain Fibrinopeptide A	0.378326	1665.43	2755.56	1042.5	-1.4023	0.000925749	0.0193523	chr17	2680930	2692426
ENSOARG00000008161	Canaria Hair Breed (CHB)	FGD3	FYVE, RhoGEF and PH domain containing 3	2.35757	186.026	99.8044	235.296	1.2373	0.00326981	0.0479035	chr2	28349590	28390839
ENSOARG00000008488	Canaria Hair Breed (CHB)	FGGY	FGGY carbohydrate kinase domain containing	0.604044	204.172	272.947	164.872	-0.727274	0.0031057	0.0461935	chr1	33834228	34319984
ENSOARG00000019329	Canaria Hair Breed (CHB)	FN1	fibronectin 1	4.7703	1791	526.876	2513.35	2.25408	1.03114e-05	0.000666138	chr2	216309353	216378137
ENSOARG00000008209	Canaria Hair Breed (CHB)	FNBP1	formin binding protein 1	1.88742	731.502	467.496	882.363	0.916417	0.00334909	0.0486662	chr3	6509016	6603204
ENSOARG00000005070	Canaria Hair Breed (CHB)	FOXA2	forkhead box A2	0.631977	851.202	1111.52	702.452	-0.662056	0.00146934	0.026931	chr13	40650386	40651854
ENSOARG00000011054	Canaria Hair Breed (CHB)	FOXM1	forkhead box M1	3.42032	128.986	50.7779	173.677	1.77413	0.000680532	0.015769	chr3	210883196	210893395
ENSOARG00000010741	Canaria Hair Breed (CHB)	FOXO3	forkhead box protein O3	0.608387	2161.56	2879.04	1751.57	-0.716938	0.00129347	0.0245942	chr8	28595345	28713940
ENSOARG00000016065	Canaria Hair Breed (CHB)	FOXO4	forkhead box O4	0.523407	264.612	379.8	198.79	-0.933994	0.000257141	0.00765995	chrX	60400591	60405719
ENSOARG00000005035	Canaria Hair Breed (CHB)	FUK	fucokinase	0.548975	296.231	415.48	228.089	-0.865187	0.00150666	0.0272929	chr14	1032498	1045080
ENSOARG00000009551	Canaria Hair Breed (CHB)	FYB	FYN binding protein	3.40548	582.504	230.17	783.838	1.76786	4.35779e-05	0.00198021	chr16	35170142	35269324
ENSOARG00000005627	Canaria Hair Breed (CHB)	GALNT1	polypeptide N-acetylgalactosaminyltransferase 1	2.33377	2691.76	1455.98	3397.92	1.22266	1.2116e-05	0.000764308	chr23	21679986	21758127
ENSOARG00000014198	Canaria Hair Breed (CHB)	GCAT	glycine C-acetyltransferase	0.385627	862.266	1415.79	545.967	-1.37472	0.00017558	0.00575816	chr3	213606951	213613697
ENSOARG00000008374	Canaria Hair Breed (CHB)	GCNT1	glucosaminyl (N-acetyl) transferase 1, core 2	4.65791	1069.43	321.367	1496.9	2.21968	4.67275e-06	0.000343223	chr2	59764792	59766079
ENSOARG00000010514	Canaria Hair Breed (CHB)	GGT7	gamma-glutamyltransferase 7	0.597295	242.137	325.57	194.461	-0.743485	0.0029124	0.0441839	chr13	63720829	63744352
ENSOARG00000011535	Canaria Hair Breed (CHB)	GHRL	appetite-regulating hormone precursor	0.302297	54486.6	97996.1	29624	-1.72596	5.02566e-06	0.000366634	chr19	54209697	54213302
ENSOARG00000007717	Canaria Hair Breed (CHB)	GINS1	GINS complex subunit 1 (Psf1 homolog)	3.69683	91.5577	33.7085	124.614	1.88629	8.22384e-06	0.000555334	chr13	52921512	52934511
ENSOARG00000013052	Canaria Hair Breed (CHB)	GLI2	GLI family zinc finger 2	6.80571	135.201	28.7996	196.002	2.76675	5.38537e-07	5.60088e-05	chr2	185179097	185242117
ENSOARG00000012220	Canaria Hair Breed (CHB)	GMPR	guanosine monophosphate reductase	0.462654	467.299	710.125	328.542	-1.11199	1.60915e-05	0.00094298	chr20	39777856	39837673
ENSOARG00000014389	Canaria Hair Breed (CHB)	GNG13	guanine nucleotide binding protein (G protein), gamma 13	12.3483	81.1278	9.86761	121.848	3.62624	2.46958e-12	8.54317e-10	chr24	626649	627033
ENSOARG00000013925	Canaria Hair Breed (CHB)	GNG5P2	guanine nucleotide binding protein (G protein), gamma 5	0.580512	1377.54	1879.19	1090.89	-0.784601	0.000191985	0.00603768	chr1	60900355	60904692
ENSOARG00000014973	Canaria Hair Breed (CHB)	GPD1L	glycerol-3-phosphate dehydrogenase 1-like	0.575558	1939.76	2657.57	1529.59	-0.796967	0.00180339	0.0310926	chr19	6506865	6567985
ENSOARG00000017217	Canaria Hair Breed (CHB)	GPR183	G protein-coupled receptor 183	2.64462	89.1037	43.5379	115.141	1.40306	0.000961643	0.019756	chr10	75511752	75512835
ENSOARG00000017224	Canaria Hair Breed (CHB)	GRASP	GRP1 (general receptor for phosphoinositides 1)-associated scaffold protein	3.27814	181.604	74.1326	243.017	1.71288	4.52339e-07	4.85089e-05	chr3	134151805	134156212
ENSOARG00000013819	Canaria Hair Breed (CHB)	GRB10	growth factor receptor-bound protein 10	0.367632	994.458	1664.13	611.788	-1.44366	1.70329e-06	0.000139436	chr4	5227203	5293504
ENSOARG00000012023	Canaria Hair Breed (CHB)	GRB7	growth factor receptor-bound protein 7	0.462687	294.403	447.371	206.993	-1.11189	0.000318069	0.00881388	chr11	39676931	39680761
ENSOARG00000002088	Canaria Hair Breed (CHB)	GRK5	G protein-coupled receptor kinase 5	2.03229	494.576	298.493	606.623	1.0231	0.000105107	0.00390075	chr22	38323056	38552331
ENSOARG00000017584	Canaria Hair Breed (CHB)	GSTA1	Ovis aries glutathione S-transferase alpha 1 (GSTA1), mRNA.	3.02196	1279.32	559.461	1690.67	1.59548	0.000189319	0.00598895	chr7	97264258	97264927
ENSOARG00000007970	Canaria Hair Breed (CHB)	GZMA	granzyme A (granzyme 1, cytotoxic T-lymphocyte-associated serine esterase 3)	6.77724	134.526	28.767	194.96	2.7607	4.24384e-07	4.6105e-05	chr16	24075357	24083719
ENSOARG00000002990	Canaria Hair Breed (CHB)	GZMB	granzyme B (granzyme 2, cytotoxic T-lymphocyte-associated serine esterase 1)	12.9232	124.237	14.4672	186.963	3.69189	0.00131674	0.0248604	chrUn_JH922372	20	5776
ENSOARG00000020050	Canaria Hair Breed (CHB)	HCLS1	hematopoietic cell-specific Lyn substrate 1	2.49122	357.02	183.185	456.354	1.31685	0.000188872	0.00598895	chr1	184395874	184425338
ENSOARG00000008798	Canaria Hair Breed (CHB)	HCN2	hyperpolarization activated cyclic nucleotide gated potassium channel 2	0.520977	217.608	313.03	163.081	-0.94071	0.00339572	0.049144	chr5	40609227	40629662
ENSOARG00000006902	Canaria Hair Breed (CHB)	HDAC5	histone deacetylase 5	0.591123	1561.49	2110.68	1247.67	-0.758469	0.00151061	0.0273183	chr11	43336297	43367680
ENSOARG00000004495	Canaria Hair Breed (CHB)	HELLS	helicase, lymphoid-specific	3.81566	273.964	98.1322	374.439	1.93193	1.95189e-09	4.45362e-07	chr22	15498816	15537211
ENSOARG00000001603	Canaria Hair Breed (CHB)	H-FABP	fatty acid-binding protein, heart	0.523532	1766.63	2535.38	1327.35	-0.933649	0.000152178	0.00514812	chr2	235135456	235145925
ENSOARG00000019189	Canaria Hair Breed (CHB)	HJURP	Holliday junction recognition protein	3.10952	165.635	70.7111	219.878	1.63669	0.000151812	0.00514812	chr1	6959524	6970726
ENSOARG00000005406	Canaria Hair Breed (CHB)	HKDC1	hexokinase domain containing 1	8.68621	197.67	33.5533	291.451	3.11873	1.29628e-12	5.14865e-10	chr25	25385758	25425924
ENSOARG00000014126	Canaria Hair Breed (CHB)	HMMR	hyaluronan-mediated motility receptor (RHAMM)	3.78832	225.266	81.1949	307.592	1.92156	0.000781442	0.0171374	chr5	72459033	72489512
ENSOARG00000003338	Canaria Hair Breed (CHB)	HNF1B	HNF1 homeobox B	0.5487	448.751	629.553	345.436	-0.86591	0.000537424	0.0131453	chr11	13558516	13620977
ENSOARG00000007140	Canaria Hair Breed (CHB)	HNF4G	hepatocyte nuclear factor 4, gamma	2.15791	502.831	289.506	624.73	1.10964	0.00215335	0.0352518	chr9	51646045	51671877
ENSOARG00000015415	Canaria Hair Breed (CHB)	HPCAL1	Ovis aries hippocalcin-like 1 (HPCAL1), mRNA.	0.538503	1004.79	1422.56	766.055	-0.892974	0.00053812	0.0131453	chr3	19461212	19466847
ENSOARG00000016631	Canaria Hair Breed (CHB)	HRH2	histamine receptor H2	0.462492	210.677	320.203	148.091	-1.1125	0.00035685	0.00961523	chr7	5243232	5246540
ENSOARG00000013020	Canaria Hair Breed (CHB)	HSD11B1	corticosteroid 11-beta-dehydrogenase isozyme 1	2.40659	154.429	81.4885	196.11	1.26699	0.00059754	0.014177	chr12	71703834	71763644
ENSOARG00000011274	Canaria Hair Breed (CHB)	HSF2BP	heat shock transcription factor 2 binding protein	0.453518	131.91	202.242	91.7206	-1.14077	0.000718549	0.0162226	chr1	261716772	261800562
ENSOARG00000012014	Canaria Hair Breed (CHB)	IDH2	isocitrate dehydrogenase 2 (NADP+), mitochondrial	0.470789	12424.7	18733.7	8819.61	-1.08685	0.000934088	0.0194886	chr18	20589313	20606110
ENSOARG00000015169	Canaria Hair Breed (CHB)	IFIT2	interferon-induced protein with tetratricopeptide repeats 2	3.70593	348.271	127.949	474.169	1.88983	0.000262814	0.00780726	chr22	10770399	10776591
ENSOARG00000014815	Canaria Hair Breed (CHB)	IFIT5	interferon-induced protein with tetratricopeptide repeats 5	2.04843	683.21	409.799	839.445	1.03452	0.00149813	0.0272305	chr22	10834531	10835980
ENSOARG00000019338	Canaria Hair Breed (CHB)	IFT172	intraflagellar transport 172	0.559935	354.195	491.966	275.469	-0.836668	0.00254402	0.0404179	chr3	34365370	34399675
ENSOARG00000010005	Canaria Hair Breed (CHB)	IGF1R	Tyrosine-protein kinase receptor	0.485285	1336.55	1987.57	964.537	-1.0431	4.73618e-05	0.00211628	chr18	7159506	7219744
ENSOARG00000015876	Canaria Hair Breed (CHB)	IL17RB	interleukin 17 receptor B	14.4154	1079.35	113.174	1631.45	3.84954	1.51493e-18	1.16044e-15	chr19	47044393	47059322
ENSOARG00000000464	Canaria Hair Breed (CHB)	IL20RA	Uncharacterized protein	0.461925	1901	2890.87	1335.36	-1.11427	7.15652e-06	0.000495139	chr8	62006021	62039859
ENSOARG00000019197	Canaria Hair Breed (CHB)	IL2RB	interleukin 2 receptor, beta	2.23692	294.822	164.97	369.023	1.16151	0.00101141	0.0204647	chr3	180361986	180373738
ENSOARG00000019926	Canaria Hair Breed (CHB)	INPP5B	inositol polyphosphate-5-phosphatase, 75kDa	2.66489	884.928	429.686	1145.07	1.41408	5.98676e-06	0.000425179	chr1	12424172	12474936
ENSOARG00000019324	Canaria Hair Breed (CHB)	INPP5D	inositol polyphosphate-5-phosphatase, 145kDa	2.42806	564.134	295.549	717.611	1.2798	0.000354606	0.00957884	chr1	7541063	7656690
ENSOARG00000012783	Canaria Hair Breed (CHB)	INPP5K	inositol polyphosphate-5-phosphatase K	0.558093	504.833	702.341	391.972	-0.841422	0.00155267	0.0277977	chr11	22246661	22264512
ENSOARG00000016212	Canaria Hair Breed (CHB)	IP6K2	inositol hexakisphosphate kinase 2	0.518447	1038.6	1497.5	776.374	-0.94773	0.000300708	0.00841132	chr19	51135000	51142422
ENSOARG00000017964	Canaria Hair Breed (CHB)	IRX3	iroquois homeobox 3	0.439447	235.464	366.034	160.852	-1.18624	1.95931e-05	0.00108308	chr14	22106616	22108960
ENSOARG00000008350	Canaria Hair Breed (CHB)	ISL1	ISL LIM homeobox 1	0.435976	280.78	437.982	190.95	-1.19768	9.75847e-05	0.00369788	chr16	27720709	27730184
ENSOARG00000018483	Canaria Hair Breed (CHB)	ITGA11	integrin, alpha 11	3.3731	81.6882	32.5431	109.771	1.75408	0.00153426	0.0275601	chr7	14898976	15033353
ENSOARG00000016642	Canaria Hair Breed (CHB)	ITGB7	Integrin beta	1.92984	576.804	362.378	699.333	0.948482	0.00318038	0.0469786	chr3	133139886	133148491
ENSOARG00000009108	Canaria Hair Breed (CHB)	KANK4	KN motif and ankyrin repeat domains 4	2.57689	1265.23	631.516	1627.35	1.36563	0.000104451	0.00390075	chr1	37279375	37318481
ENSOARG00000018975	Canaria Hair Breed (CHB)	KchrM2D	lysine (K)-specific methyltransferase 2D	0.611793	1294.43	1719.12	1051.74	-0.708884	0.00312112	0.0463586	chr3	136982929	137019080
ENSOARG00000007677	Canaria Hair Breed (CHB)	KCNE2	potassium channel, voltage gated subfamily E regulatory beta subunit 2	0.396982	1176.32	1908.8	757.759	-1.33285	0.000163621	0.00543242	chr1	119342726	119343098
ENSOARG00000000206	Canaria Hair Breed (CHB)	KCNJ16	potassium channel, inwardly rectifying subfamily J, member 16	0.48669	299.211	444.363	216.267	-1.03893	0.000735035	0.0164465	chr11	59517932	59519150
ENSOARG00000008173	Canaria Hair Breed (CHB)	KCNK2	potassium channel, two pore domain subfamily K, member 2	0.246852	84.7829	162.817	40.1918	-2.01828	1.4436e-05	0.000864872	chr12	66477253	66608750
ENSOARG00000002794	Canaria Hair Breed (CHB)	KCNQ1	potassium channel, voltage gated KQT-like subfamily Q, member 1	0.519004	3231.29	4656.63	2416.81	-0.946184	0.000254587	0.00762624	chr21	48179419	48271476
ENSOARG00000015969	Canaria Hair Breed (CHB)	KCTD18	potassium channel tetramerization domain containing 18	0.603807	210.625	281.631	170.051	-0.72784	0.00332957	0.0486144	chr2	201727999	201747407
ENSOARG00000020743	Canaria Hair Breed (CHB)	KIAA0101	KIAA0101	4.05765	151.712	51.5016	208.976	2.02065	1.23407e-06	0.000107595	chr7	42727941	42735567
ENSOARG00000000675	Canaria Hair Breed (CHB)	KIAA1244	KIAA1244	0.570238	1074.68	1479.22	843.509	-0.810365	0.00258763	0.0409893	chr8	63033520	63163512
ENSOARG00000006478	Canaria Hair Breed (CHB)	KIAA1958	KIAA1958	0.616869	406.814	537.98	331.863	-0.696965	0.00302489	0.0451796	chr2	10775008	11015149
ENSOARG00000004780	Canaria Hair Breed (CHB)	KIF15	kinesin family member 15	3.28621	173.042	70.4897	231.644	1.71642	0.00262282	0.0413178	chr19	16405186	16463300
ENSOARG00000015211	Canaria Hair Breed (CHB)	KIF18A	kinesin family member 18A	2.92298	82.147	36.9414	107.979	1.54744	0.00168054	0.0294961	chr15	56874125	56943420
ENSOARG00000015873	Canaria Hair Breed (CHB)	KIF20A	kinesin family member 20A	3.55613	462.147	175.947	625.689	1.83031	6.85388e-05	0.00283788	chr5	46994289	47001867
ENSOARG00000005591	Canaria Hair Breed (CHB)	KIF22	kinesin family member 22	2.77026	336.77	158.366	438.715	1.47002	7.5555e-05	0.00304606	chr24	26450684	26467845
ENSOARG00000018647	Canaria Hair Breed (CHB)	KIF23	kinesin family member 23	2.91717	284.336	128.078	373.626	1.54457	0.00163249	0.0288416	chr7	16078138	16122235
ENSOARG00000001102	Canaria Hair Breed (CHB)	KIF2C	kinesin family member 2C	3.44627	203.42	79.5628	274.195	1.78504	0.000272958	0.00794202	chr1	19196065	19216520
ENSOARG00000009637	Canaria Hair Breed (CHB)	KIFC1	kinesin family member C1	2.47671	361.562	186.399	461.655	1.30842	0.000580515	0.0138652	chr20	7678567	7686289
ENSOARG00000000878	Canaria Hair Breed (CHB)	KIFC3	kinesin family member C3	0.526502	513.007	734.248	386.583	-0.925489	0.00213041	0.0350542	chr14	25150172	25179758
ENSOARG00000000078	Canaria Hair Breed (CHB)	KIT	Tyrosine-protein kinase receptor	2.79889	368.246	171.697	480.56	1.48485	0.00147279	0.026931	chr6	70189728	70234612
ENSOARG00000006771	Canaria Hair Breed (CHB)	KLF15	Kruppel-like factor 15	0.378449	205.661	340.235	128.761	-1.40183	4.25624e-07	4.6105e-05	chr19	59765041	59766117
ENSOARG00000020216	Canaria Hair Breed (CHB)	KNSTRN	kinetochore-localized astrin/SPAG5 binding protein	2.15235	236.661	136.537	293.874	1.10591	0.00165502	0.0291916	chr7	33016321	33025738
ENSOARG00000009349	Canaria Hair Breed (CHB)	KNTC1	kinetochore associated 1	2.66215	162.665	79.0506	210.445	1.41259	0.00103891	0.0208248	chr17	52444861	52510658
ENSOARG00000015347	Canaria Hair Breed (CHB)	KPNA2	karyopherin alpha 2 (RAG cohort 1, importin alpha 1)	2.29671	1651.01	904.573	2077.54	1.19957	0.00012085	0.0043932	chr11	48337064	48345443
ENSOARG00000015327	Canaria Hair Breed (CHB)	KRT10	keratin 10	0.475472	265.836	399.028	189.727	-1.07257	0.00120632	0.0232553	chr11	40583328	40587120
ENSOARG00000016992	Canaria Hair Breed (CHB)	KRT15	keratin 15	2.63921	2728.09	1335.25	3524	1.4001	9.48929e-05	0.00364742	chr11	41206814	41224898
ENSOARG00000015540	Canaria Hair Breed (CHB)	KRT23	keratin 23 (histone deacetylase inducible)	7.94099	1087.7	200.794	1594.5	2.98932	9.73166e-15	4.74374e-12	chr11	40690640	40707235
ENSOARG00000017187	Canaria Hair Breed (CHB)	KRT7	keratin 7	2.19919	1198.7	679.874	1495.17	1.13697	0.00245312	0.0392061	chr3	133962046	133975095
ENSOARG00000019636	Canaria Hair Breed (CHB)	LBH	limb bud and heart development	1.98361	473.613	291.287	577.799	0.988128	0.000680813	0.015769	chr3	36951046	36974263
ENSOARG00000007864	Canaria Hair Breed (CHB)	LCP1	lymphocyte cytosolic protein 1 (L-plastin)	2.87999	1404.3	639.378	1841.4	1.52606	0.00022607	0.00686793	chr10	16573719	16607177
ENSOARG00000009602	Canaria Hair Breed (CHB)	LDHA	L-lactate dehydrogenase	2.72022	3036.29	1449.52	3943.02	1.44372	2.05621e-05	0.00113081	chr21	25632800	25641210
ENSOARG00000006394	Canaria Hair Breed (CHB)	LDHD	lactate dehydrogenase D	0.490594	353.675	523.317	256.736	-1.0274	0.000358701	0.00963963	chr14	1840913	1845658
ENSOARG00000019088	Canaria Hair Breed (CHB)	LGALS15	Ovis aries lectin, galactoside-binding, soluble, 15 (LGALS15), mRNA.	340.151	140667	648.763	220677	8.41003	1.31991e-13	5.89779e-11	chrUn_AMGL01125506	4	796
ENSOARG00000020562	Canaria Hair Breed (CHB)	LIPH	lipase, member H	0.507106	1261.5	1838.01	932.068	-0.97964	3.89903e-05	0.00185246	chr1	199837739	199888197
ENSOARG00000018142	Canaria Hair Breed (CHB)	LMNB1	lamin B1	2.84056	1622.7	747.35	2122.9	1.50618	4.20389e-07	4.6105e-05	chr5	24625370	24679085
ENSOARG00000013683	Canaria Hair Breed (CHB)	LMNB2	lamin B2	1.98576	564.129	346.664	688.394	0.989694	0.00158451	0.0281796	chr5	18704949	18713849
ENSOARG00000014936	Canaria Hair Breed (CHB)	LMO4	LIM domain only 4	2.27373	1219.52	673.561	1531.49	1.18506	0.000348235	0.00943049	chr1	63827049	63842685
ENSOARG00000011692	Canaria Hair Breed (CHB)	LOXL4	lysyl oxidase-like 4	1.8613	91.9317	59.3836	110.531	0.896311	0.00294671	0.0443205	chr22	18555347	18575996
ENSOARG00000018091	Canaria Hair Breed (CHB)	LPCAT2	lysophosphatidylcholine acyltransferase 2	2.986	149.185	65.8998	196.777	1.57821	0.000128213	0.00455284	chr14	23274853	23341508
ENSOARG00000009290	Canaria Hair Breed (CHB)	LRG1	leucine-rich alpha-2-glycoprotein 1	0.431609	373.26	584.775	252.394	-1.2122	4.66357e-07	4.9517e-05	chr5	17173112	17175510
ENSOARG00000020043	Canaria Hair Breed (CHB)	LRMP	lymphoid-restricted membrane protein	14.0866	869.281	93.192	1312.76	3.81625	1.64195e-24	2.93472e-21	chr3	189713941	189756772
ENSOARG00000010344	Canaria Hair Breed (CHB)	LTBP1	latent transforming growth factor beta binding protein 1	2.34479	885.919	477.385	1119.37	1.22946	3.31856e-05	0.00163249	chr3	90489031	90947819
ENSOARG00000001470	Canaria Hair Breed (CHB)	LY6E	lymphocyte antigen 6 complex, locus E	2.83179	214.733	99.1526	280.779	1.50171	0.000300818	0.00841132	chr9	14370034	14370797
ENSOARG00000015665	Canaria Hair Breed (CHB)	MAD2L1	MAD2 mitotic arrest deficient-like 1 (yeast)	2.75534	174.389	82.3743	226.969	1.46223	0.000199087	0.00620643	chr6	5610960	5622911
ENSOARG00000010894	Canaria Hair Breed (CHB)	MAGIX	MAGI family member, X-linked	0.541343	583.48	823.975	446.054	-0.885384	0.000482488	0.0121391	chrX	52697148	52700821
ENSOARG00000002424	Canaria Hair Breed (CHB)	MAN2C1	mannosidase, alpha, class 2C, member 1	0.541443	995.626	1405.87	761.2	-0.885118	0.000137762	0.00479664	chr18	32353252	32364572
ENSOARG00000019101	Canaria Hair Breed (CHB)	MAP2	microtubule-associated protein 2	4.84185	195.385	56.7187	274.623	2.27556	1.4967e-05	0.000886775	chr2	210230562	210374944
ENSOARG00000005746	Canaria Hair Breed (CHB)	MAP4K1	mitogen-activated protein kinase kinase kinase kinase 1	2.63452	286.81	140.583	370.368	1.39754	0.000452754	0.0115329	chr14	47552470	47568888
ENSOARG00000010345	Canaria Hair Breed (CHB)	MBOAT4	membrane bound O-acyltransferase domain containing 4	0.584917	751.425	1021.16	597.292	-0.773696	0.00185846	0.0318372	chr26	24988342	24997500
ENSOARG00000005526	Canaria Hair Breed (CHB)	MCFD2	multiple coagulation factor deficiency 2	0.510678	1939.47	2816.49	1438.32	-0.969515	0.000180192	0.00583801	chr3	77344203	77353121
ENSOARG00000005416	Canaria Hair Breed (CHB)	MCM10	minichromosome maintenance complex component 10	2.01906	302.787	183.675	370.851	1.01369	0.00334806	0.0486662	chr13	26912745	26937031
ENSOARG00000014143	Canaria Hair Breed (CHB)	MCM3	minichromosome maintenance complex component 3	2.05863	949.725	567.45	1168.17	1.04168	3.45518e-05	0.00168424	chr20	24477536	24494074
ENSOARG00000012797	Canaria Hair Breed (CHB)	MCM4	minichromosome maintenance complex component 4	2.57114	790.318	395.196	1016.1	1.36241	1.31922e-06	0.000113788	chr9	32400919	32411149
ENSOARG00000018527	Canaria Hair Breed (CHB)	MCM5	minichromosome maintenance complex component 5	2.32115	666.948	362.327	841.017	1.21484	1.71633e-05	0.000994914	chr3	178690575	178707822
ENSOARG00000010614	Canaria Hair Breed (CHB)	MCM6	minichromosome maintenance complex component 6	2.25228	1043.9	580.943	1308.45	1.17139	3.90517e-05	0.00185246	chr2	173834090	173868287
ENSOARG00000004257	Canaria Hair Breed (CHB)	ME3	malic enzyme 3, NADP(+)-dependent, mitochondrial	0.317645	753.193	1331.26	422.868	-1.65451	3.10633e-11	9.51778e-09	chr21	8306988	8531593
ENSOARG00000018113	Canaria Hair Breed (CHB)	MEGF11	multiple EGF-like-domains 11	0.408303	182.374	292.517	119.436	-1.29229	0.0023961	0.0385244	chr7	12553779	12864461
ENSOARG00000007781	Canaria Hair Breed (CHB)	MEGF8	multiple EGF-like-domains 8	0.578798	497.083	679.11	393.067	-0.788869	0.000791019	0.0172768	chr14	49970726	50010162
ENSOARG00000011541	Canaria Hair Breed (CHB)	MELK	maternal embryonic leucine zipper kinase	3.86792	173.993	61.5894	238.223	1.95156	1.89937e-06	0.00015431	chr2	51686232	51755300
ENSOARG00000020582	Canaria Hair Breed (CHB)	MGST1	microsomal glutathione S-transferase 1	2.71016	1187.23	568.519	1540.78	1.43838	1.00633e-06	9.11531e-05	chr3	198318923	198332818
ENSOARG00000002836	Canaria Hair Breed (CHB)	MIB2	mindbomb E3 ubiquitin protein ligase 2	0.511818	273.445	396.678	203.027	-0.966298	0.00108387	0.0214807	chr12	49071661	49076837
ENSOARG00000008705	Canaria Hair Breed (CHB)	MICAL2	microtubule associated monooxygenase, calponin and LIM domain containing 2	2.46257	367.438	190.31	468.653	1.30017	0.000124055	0.00446432	chr15	39966159	40150650
ENSOARG00000009575	Canaria Hair Breed (CHB)	MIS18BP1	MIS18 binding protein 1	3.74461	248.303	90.4046	338.53	1.90482	0.00346102	0.0498776	chr18	53870504	53915925
ENSOARG00000014562	Canaria Hair Breed (CHB)	MKI67	marker of proliferation Ki-67	3.14689	1790.6	756.743	2381.38	1.65392	0.000635508	0.0149326	chr22	46439178	46468099
ENSOARG00000015759	Canaria Hair Breed (CHB)	MKRN2	makorin ring finger protein 2	0.549313	1027.88	1441.23	791.685	-0.8643	0.000197918	0.00618796	chr19	56393698	56433070
ENSOARG00000020201	Canaria Hair Breed (CHB)	MLCK	Myosin light chain kinase, smooth muscle	1.77166	1429.14	958.476	1698.09	0.825101	0.000991291	0.0201337	chr1	186264573	186452260
ENSOARG00000005315	Canaria Hair Breed (CHB)	MMP1	matrix metallopeptidase 1 (interstitial collagenase)	11.0295	749.504	101.525	1119.78	3.4633	0.000135189	0.00472237	chr15	5405994	5416379
ENSOARG00000013161	Canaria Hair Breed (CHB)	MMP11	matrix metallopeptidase 11 (stromelysin 3)	0.410424	218.931	350.394	143.81	-1.28481	4.80975e-05	0.00212262	chr17	70499135	70503291
ENSOARG00000019414	Canaria Hair Breed (CHB)	MMP14	matrix metalloproteinase-14 precursor	1.84692	637.11	413.99	764.607	0.885122	5.94929e-05	0.00253175	chr7	21594250	21603143
ENSOARG00000018035	Canaria Hair Breed (CHB)	MMP2	Ovis aries matrix metallopeptidase 2 (gelatinase A, 72kDa gelatinase, 72kDa type IV collagenase) (MMP2), mRNA.	1.99089	1002.96	615.101	1224.6	0.993415	2.29154e-05	0.00123907	chr14	23241325	23267541
ENSOARG00000000480	Canaria Hair Breed (CHB)	MOCS1	molybdenum cofactor synthesis 1	0.521462	516.585	742.779	387.331	-0.939365	0.000939346	0.0195603	chr20	13876967	13911663
ENSOARG00000001718	Canaria Hair Breed (CHB)	MPPE1	metallophosphoesterase 1	0.587642	402.116	545.176	320.368	-0.76699	0.000564205	0.013689	chr23	43090282	43103534
ENSOARG00000010435	Canaria Hair Breed (CHB)	MRPL22	mitochondrial ribosomal protein L22	0.56227	758.357	1051.16	591.038	-0.830666	0.00170999	0.0298178	chr5	63640972	63688777
ENSOARG00000002472	Canaria Hair Breed (CHB)	MSMB	microseminoprotein, beta-	98.3352	1228.3	19.5152	1919.03	6.61964	0.000438293	0.0112446	chr25	43644025	43650173
ENSOARG00000009507	Canaria Hair Breed (CHB)	MUC2	Uncharacterized protein	0.367906	91.4293	152.954	56.2726	-1.44259	0.00209264	0.0345786	chr21	50045883	50057598
ENSOARG00000019742	Canaria Hair Breed (CHB)	MXD1	MAX dimerization protein 1	3.2046	270.729	112.667	361.051	1.68014	6.9872e-06	0.000489743	chr3	38310066	38330561
ENSOARG00000008760	Canaria Hair Breed (CHB)	MXRA5	matrix-remodelling associated 5	3.24863	638.365	262.599	853.088	1.69983	1.64664e-06	0.000135835	chrX	1448293	1472806
ENSOARG00000014901	Canaria Hair Breed (CHB)	MYB	v-myb avian myeloblastosis viral oncogene homolog	3.06178	103.767	44.8813	137.416	1.61437	2.71022e-05	0.00140457	chr8	60237288	60271515
ENSOARG00000003547	Canaria Hair Breed (CHB)	MYBL2	v-myb avian myeloblastosis viral oncogene homolog-like 2	3.10055	590.937	252.893	784.105	1.63252	1.77606e-07	2.18925e-05	chr13	71800636	71832436
ENSOARG00000004119	Canaria Hair Breed (CHB)	MYCBPAP	MYCBP associated protein	0.303295	612.693	1100.69	333.835	-1.7212	1.14e-10	3.2172e-08	chr11	35726534	35750603
ENSOARG00000018135	Canaria Hair Breed (CHB)	MYO19	myosin XIX	0.581164	1163.83	1586.75	922.165	-0.782982	0.000806189	0.0175366	chr11	12424594	12458300
ENSOARG00000008537	Canaria Hair Breed (CHB)	NAV2	neuron navigator 2	0.569888	351.962	484.601	276.168	-0.811249	0.0021506	0.0352518	chr21	24142839	24429529
ENSOARG00000004016	Canaria Hair Breed (CHB)	NCAPG	non-SMC condensin I complex, subunit G	3.35578	607.961	243.269	816.357	1.74665	5.28165e-06	0.000380137	chr6	37256547	37333851
ENSOARG00000007995	Canaria Hair Breed (CHB)	NCAPG2	non-SMC condensin II complex, subunit G2	2.64074	269.538	131.861	348.211	1.40094	6.02876e-05	0.00254537	chr4	118730937	118799615
ENSOARG00000013908	Canaria Hair Breed (CHB)	NCAPH	non-SMC condensin I complex, subunit H	2.34723	241.197	129.862	304.817	1.23096	0.000301189	0.00841132	chr3	103916409	103947112
ENSOARG00000016133	Canaria Hair Breed (CHB)	NCKAP1L	NCK-associated protein 1-like	2.47213	297.714	153.714	380	1.30575	0.000434771	0.011181	chr3	131887960	131931041
ENSOARG00000009604	Canaria Hair Breed (CHB)	NDC80	NDC80 kinetochore complex component	3.71392	273.342	100.234	372.261	1.89294	4.14905e-06	0.000308989	chr23	37208584	37244969
ENSOARG00000015237	Canaria Hair Breed (CHB)	NEIL2	nei endonuclease VIII-like 2 (E. coli)	0.593823	375.196	505.981	300.463	-0.751896	0.000182619	0.00585481	chr2	104379671	104389171
ENSOARG00000011466	Canaria Hair Breed (CHB)	NEK2	NIMA-related kinase 2	3.45478	241.427	94.2288	325.54	1.78859	4.25148e-05	0.00194012	chr12	69915815	69927483
ENSOARG00000013187	Canaria Hair Breed (CHB)	NEXN	nexilin (F actin binding protein)	1.95915	102.062	63.3783	124.168	0.970229	0.000840952	0.0181456	chr1	53726387	53756809
ENSOARG00000001297	Canaria Hair Breed (CHB)	NOXA1	NADPH oxidase activator 1	0.532736	772.08	1098.81	585.377	-0.908506	0.000158194	0.00530146	chr3	697151	705716
ENSOARG00000007707	Canaria Hair Breed (CHB)	NRCAM	neuronal cell adhesion molecule	0.370988	299.13	498.782	185.043	-1.43055	0.000299377	0.00841132	chr4	49251510	49489760
ENSOARG00000018434	Canaria Hair Breed (CHB)	NRP2	neuropilin 2	0.535731	795.459	1129.02	604.852	-0.900419	0.00112999	0.0220424	chr2	206749748	206866241
ENSOARG00000003826	Canaria Hair Breed (CHB)	NUAK2	NUAK family, SNF1-like kinase, 2	0.575255	185.538	254.264	146.266	-0.797727	0.00273494	0.0424451	chr12	2372729	2391435
ENSOARG00000011189	Canaria Hair Breed (CHB)	NUF2	NUF2, NDC80 kinetochore complex component	2.46676	225.449	116.608	287.644	1.30262	0.000974501	0.019868	chr1	113098396	113135220
ENSOARG00000003184	Canaria Hair Breed (CHB)	NUPR1	nuclear protein, transcriptional regulator, 1	0.360556	8514.15	14355.8	5176.07	-1.4717	4.79298e-05	0.00212262	chr24	26091080	26091741
ENSOARG00000016722	Canaria Hair Breed (CHB)	OAF	OAF homolog (Drosophila)	1.85912	186.154	120.355	223.754	0.894618	0.00063635	0.0149326	chr15	30321522	30324245
ENSOARG00000010519	Canaria Hair Breed (CHB)	OLFML2B	olfactomedin-like 2B	2.25645	80.7442	44.869	101.244	1.17405	0.000379907	0.0100596	chr1	111496903	111544333
ENSOARG00000005282	Canaria Hair Breed (CHB)	ORC1	origin recognition complex, subunit 1	2.81814	159.955	74.1564	208.983	1.49474	4.59033e-05	0.00207708	chr1	26531082	26561083
ENSOARG00000009845	Canaria Hair Breed (CHB)	OSMR	oncostatin M receptor	5.98254	434.357	104.145	623.05	2.58076	2.30758e-09	5.05031e-07	chr16	35426281	35474718
ENSOARG00000020060	Canaria Hair Breed (CHB)	PABPC4	poly(A) binding protein, cytoplasmic 4 (inducible form)	0.561224	3944.12	5472.03	3071.04	-0.833351	0.000755391	0.0167372	chr1	13972374	13990875
ENSOARG00000006754	Canaria Hair Breed (CHB)	PALM3	paralemmin 3	0.488557	897.366	1330.35	649.949	-1.0334	0.000199946	0.00621514	chr5	9732554	9741119
ENSOARG00000000412	Canaria Hair Breed (CHB)	PAPLN	papilin, proteoglycan-like sulfated glycoprotein	1.97688	184.501	113.774	224.917	0.983226	0.000338931	0.00925188	chr7	81614732	81646466
ENSOARG00000008750	Canaria Hair Breed (CHB)	PAQR8	progestin and adipoQ receptor family member VIII	2.33149	347.222	187.961	438.228	1.22125	0.0018986	0.0324213	chr20	24607955	24609026
ENSOARG00000015234	Canaria Hair Breed (CHB)	PARM1	prostate androgen-regulated mucin-like protein 1	2.45988	114.002	59.0987	145.376	1.29859	0.000402119	0.0105694	chr6	89526373	89652510
ENSOARG00000022929	Canaria Hair Breed (CHB)	PART1_2	Prostate androgen-regulated transcript 1 conserved region 2	0.437378	116.778	181.907	79.5621	-1.19305	0.000726999	0.0163103	chr16	18803230	18803477
ENSOARG00000014858	Canaria Hair Breed (CHB)	PBK	PDZ binding kinase	4.31898	131.082	42.1204	181.917	2.11069	1.36041e-05	0.000828925	chr2	101015056	101043656
ENSOARG00000008789	Canaria Hair Breed (CHB)	PC	Pyruvate carboxylase	0.452687	1178.93	1808.98	818.9	-1.14341	5.24258e-06	0.000379874	chr21	44151991	44247626
ENSOARG00000006201	Canaria Hair Breed (CHB)	PCDH20	Uncharacterized protein	0.232377	190.013	371.473	86.3219	-2.10546	6.46511e-07	6.36072e-05	chr10	720958	724770
ENSOARG00000017133	Canaria Hair Breed (CHB)	PCNA	proliferating cell nuclear antigen	2.05322	1142.38	683.965	1404.33	1.03789	0.000117173	0.00427403	chr13	46615170	46619285
ENSOARG00000016237	Canaria Hair Breed (CHB)	PDE4A	phosphodiesterase 4A, cAMP-specific	0.510688	771.682	1120.62	572.288	-0.969485	0.000112125	0.00411792	chr5	12632549	12672972
ENSOARG00000010521	Canaria Hair Breed (CHB)	PDE4B	phosphodiesterase 4B, cAMP-specific	2.84115	126.503	58.2524	165.504	1.50648	0.000532297	0.0130756	chr1	41607102	41651106
ENSOARG00000006153	Canaria Hair Breed (CHB)	PDGFA	platelet-derived growth factor alpha polypeptide	0.508871	222.748	324.015	164.882	-0.974629	0.000869628	0.0185038	chr24	41672052	41684100
ENSOARG00000011577	Canaria Hair Breed (CHB)	PDIA2	protein disulfide isomerase family A, member 2	0.384933	2334.9	3836.55	1476.81	-1.37732	0.000653847	0.0152764	chr24	232717	235731
ENSOARG00000005308	Canaria Hair Breed (CHB)	PDK2	pyruvate dehydrogenase kinase, isozyme 2	0.526739	786.421	1125.33	592.757	-0.92484	3.92119e-05	0.00185246	chr11	36083203	36098540
ENSOARG00000015278	Canaria Hair Breed (CHB)	PDLIM4	PDZ and LIM domain 4	0.371375	1011.45	1685.84	626.079	-1.42905	4.27074e-09	8.6414e-07	chr5	19701135	19717980
ENSOARG00000010890	Canaria Hair Breed (CHB)	PDPN	podoplanin	2.08159	161.048	95.3916	198.567	1.05769	0.00142924	0.0264194	chr12	52045755	52079590
ENSOARG00000019350	Canaria Hair Breed (CHB)	PECR	peroxisomal trans-2-enoyl-CoA reductase	0.463436	337.042	511.794	237.184	-1.10956	0.00050157	0.0125089	chr2	217043540	217088233
ENSOARG00000013082	Canaria Hair Breed (CHB)	PFKFB3	6-phosphofructo-2-kinase/fructose-2,6-biphosphatase 3	2.2413	94.8077	52.9676	118.716	1.16434	0.00132298	0.0249343	chr13	10675422	10691395
ENSOARG00000019300	Canaria Hair Breed (CHB)	PFKM	phosphofructokinase, muscle	0.565459	537.681	743.193	420.245	-0.822505	0.00348102	0.0499071	chr3	138238131	138280543
ENSOARG00000002540	Canaria Hair Breed (CHB)	PGC	progastricsin (pepsinogen C)	0.353359	15681.4	26646.3	9415.71	-1.50079	0.000313029	0.0086967	chr20	15636992	15649730
ENSOARG00000009061	Canaria Hair Breed (CHB)	PHYHD1	phytanoyl-CoA dioxygenase domain containing 1	0.500546	161.1	236.159	118.208	-0.998425	0.00100507	0.020375	chr3	7432129	7446040
ENSOARG00000020531	Canaria Hair Breed (CHB)	PIK3C2G	phosphatidylinositol-4-phosphate 3-kinase, catalytic subunit type 2 gamma	0.550624	2863.47	4010.27	2208.15	-0.86086	0.00094773	0.0196901	chr3	196152822	196601166
ENSOARG00000004785	Canaria Hair Breed (CHB)	PIK3CG	phosphatidylinositol-4,5-bisphosphate 3-kinase, catalytic subunit gamma	5.50187	262.781	67.9931	374.089	2.45992	9.03338e-10	2.25288e-07	chr4	47993614	48036981
ENSOARG00000002479	Canaria Hair Breed (CHB)	PIK3R5	phosphoinositide-3-kinase, regulatory subunit 5	5.34263	256.663	68.198	364.357	2.41755	2.66522e-09	5.71636e-07	chr11	27923287	27948643
ENSOARG00000004229	Canaria Hair Breed (CHB)	PKLR	Pyruvate kinase	0.143555	104.46	229.587	32.9585	-2.80032	1.60868e-05	0.00094298	chr1	104031268	104040389
ENSOARG00000012036	Canaria Hair Breed (CHB)	PLA2G1B	Phospholipase A2	0.271112	181.149	337.862	91.5983	-1.88304	7.60349e-08	1.0872e-05	chr17	62282827	62288877
ENSOARG00000008473	Canaria Hair Breed (CHB)	PLAU	urokinase-type plasminogen activator precursor	2.35001	784.046	421.735	991.081	1.23267	6.28489e-07	6.24066e-05	chr25	29676047	29685840
ENSOARG00000001704	Canaria Hair Breed (CHB)	PLEKHA2	pleckstrin homology domain containing, family A (phosphoinositide binding specific) member 2	2.34954	234.492	126.153	296.4	1.23238	0.000141106	0.00486567	chr26	32676472	32725335
ENSOARG00000015691	Canaria Hair Breed (CHB)	PLK4	polo-like kinase 4	1.97487	304.674	188.028	371.329	0.981755	0.00201972	0.0338429	chr17	29540624	29557094
ENSOARG00000005685	Canaria Hair Breed (CHB)	PLOD2	procollagen-lysine, 2-oxoglutarate 5-dioxygenase 2	3.05777	168.769	73.0765	223.451	1.61248	0.00108232	0.0214807	chr1	240406828	240525164
ENSOARG00000015895	Canaria Hair Breed (CHB)	PLXNC1	plexin C1	2.43684	86.5593	45.216	110.184	1.28501	0.00227863	0.0369125	chr3	130271379	130424374
ENSOARG00000019505	Canaria Hair Breed (CHB)	PNKD	paroxysmal nonkinesigenic dyskinesia	0.591175	920.758	1244.54	735.74	-0.758344	0.000959842	0.019756	chr2	219286981	219354657
ENSOARG00000014922	Canaria Hair Breed (CHB)	PNOC	prepronociceptin	0.506415	633.802	924.043	467.949	-0.981608	0.000182881	0.00585481	chr2	101577724	101610414
ENSOARG00000020607	Canaria Hair Breed (CHB)	POLE2	polymerase (DNA directed), epsilon 2, accessory subunit	2.82887	90.0541	41.618	117.732	1.50023	0.000360618	0.00964407	chr7	39763421	39793166
ENSOARG00000017005	Canaria Hair Breed (CHB)	POLR1D	polymerase (RNA) I polypeptide D, 16kDa	0.614187	824.588	1092.92	671.256	-0.703251	0.00203655	0.033913	chr10	32541477	32541870
ENSOARG00000010041	Canaria Hair Breed (CHB)	POSTN	periostin, osteoblast specific factor	6.7261	6725.9	1448.34	9741.66	2.74977	2.58785e-11	8.16239e-09	chr10	24474861	24508794
ENSOARG00000016819	Canaria Hair Breed (CHB)	POU2F3	POU class 2 homeobox 3	18.5491	135.781	11.1592	206.993	4.21328	4.80347e-18	3.21953e-15	chr15	30339223	30425509
ENSOARG00000016096	Canaria Hair Breed (CHB)	PPP1R1A	protein phosphatase 1, regulatory (inhibitor) subunit 1A	0.393693	680.766	1108.44	436.384	-1.34486	1.31872e-07	1.72462e-05	chr3	131849882	131853136
ENSOARG00000012267	Canaria Hair Breed (CHB)	PRC1	protein regulator of cytokinesis 1	3.8837	311.658	109.929	426.932	1.95743	0.000964701	0.019781	chr18	20787183	20802103
ENSOARG00000011272	Canaria Hair Breed (CHB)	PRDM1	PR domain containing 1, with ZNF domain	2.29632	208.439	114.217	262.279	1.19932	0.000783662	0.017151	chr8	30932907	31034103
ENSOARG00000017237	Canaria Hair Breed (CHB)	PRDM16	PR domain containing 16	0.574426	611.538	838.666	481.751	-0.799807	0.00149238	0.0271825	chr12	47705629	47756521
ENSOARG00000004505	Canaria Hair Breed (CHB)	PRKAG2	protein kinase, AMP-activated, gamma 2 non-catalytic subunit	0.534446	860.075	1222.15	653.174	-0.903885	0.00106391	0.021207	chr4	113490189	113530851
ENSOARG00000011939	Canaria Hair Breed (CHB)	PROCR	protein C receptor, endothelial	2.85928	164.927	75.5445	216.003	1.51565	1.07376e-06	9.59588e-05	chr13	64012721	64016764
ENSOARG00000014100	Canaria Hair Breed (CHB)	PROM2	prominin 2	2.66401	177.046	85.9899	229.078	1.4136	8.58335e-05	0.00335941	chr3	104347512	104362161
ENSOARG00000017273	Canaria Hair Breed (CHB)	PROS1	protein S (alpha)	1.79286	518.996	344.951	618.45	0.842266	0.0019888	0.0336934	chr1	156720182	156786262
ENSOARG00000000653	Canaria Hair Breed (CHB)	PSD	pleckstrin and Sec7 domain containing	0.374496	136.576	226.888	84.9688	-1.41698	1.38569e-05	0.000839553	chr22	22199098	22213744
ENSOARG00000006659	Canaria Hair Breed (CHB)	PTGR1	prostaglandin reductase 1	1.92958	5622.18	3532.52	6816.28	0.948287	0.00319037	0.0470612	chr2	11875831	11906447
ENSOARG00000014116	Canaria Hair Breed (CHB)	PTGS1	Ovis aries prostaglandin-endoperoxide synthase 1 (prostaglandin G/H synthase and cyclooxygenase) (PTGS1), mRNA.	6.17288	1088.96	253.729	1566.24	2.62594	1.95644e-16	1.10426e-13	chr3	13385237	13402913
ENSOARG00000020084	Canaria Hair Breed (CHB)	PTPRN	protein tyrosine phosphatase, receptor type, N	0.484939	131.512	195.634	94.8709	-1.04412	0.000690242	0.0158384	chr2	220215181	220233793
ENSOARG00000002229	Canaria Hair Breed (CHB)	PTPRU	protein tyrosine phosphatase, receptor type, U	0.37002	148.408	247.716	91.6599	-1.43433	0.00026787	0.00791359	chr2	237110417	237179460
ENSOARG00000005275	Canaria Hair Breed (CHB)	PXDN	peroxidasin	1.94213	350.55	219.156	425.631	0.957643	0.00096703	0.0197909	chr2	747566	786165
ENSOARG00000010337	Canaria Hair Breed (CHB)	PXMP2	peroxisomal membrane protein 2, 22kDa	0.402705	143.648	231.726	93.3174	-1.3122	5.04324e-05	0.00219306	chr17	44088796	44098357
ENSOARG00000010211	Canaria Hair Breed (CHB)	QPCTL	glutaminyl-peptide cyclotransferase-like	0.598811	471.332	632.917	378.998	-0.739827	0.00260195	0.0411553	chr14	52326476	52331869
ENSOARG00000018066	Canaria Hair Breed (CHB)	QSOX1	quiescin Q6 sulfhydryl oxidase 1	2.55139	17666	8889.64	22681	1.35129	0.000958522	0.019756	chr12	59415010	59456443
ENSOARG00000000043	Canaria Hair Breed (CHB)	RAB11FIP2	RAB11 family interacting protein 2 (class I)	0.427496	440.481	692.93	296.224	-1.22602	6.42126e-05	0.00267944	chr22	37237299	37276264
ENSOARG00000019019	Canaria Hair Breed (CHB)	RAB17	RAB17, member RAS oncogene family	0.346503	255.412	437.245	151.507	-1.52906	0.000253417	0.00761244	chr1	3383257	3398719
ENSOARG00000017671	Canaria Hair Breed (CHB)	RAB26	RAB26, member RAS oncogene family	0.467547	554.929	839.318	392.421	-1.09682	4.19479e-05	0.00193068	chr24	1654981	1661085
ENSOARG00000020908	Canaria Hair Breed (CHB)	RAB27A	RAB27A; Uncharacterized protein	2.33964	2169.37	1171.05	2739.84	1.22628	0.000523124	0.0129517	chr7	52065909	52090916
ENSOARG00000020254	Canaria Hair Breed (CHB)	RAD51	RAD51 recombinase	3.12476	159.02	67.6071	211.256	1.64374	7.61158e-05	0.00305209	chr7	33275919	33306843
ENSOARG00000003400	Canaria Hair Breed (CHB)	RALGAPA2	Ral GTPase activating protein, alpha subunit 2 (catalytic)	0.51367	919.979	1332.3	684.365	-0.961087	0.000815706	0.017672	chr13	39011999	39247904
ENSOARG00000010707	Canaria Hair Breed (CHB)	RAN	Ovis aries RAN, member RAS oncogene family (RAN), mRNA.	1.78879	583.686	388.617	695.155	0.838986	0.00172486	0.0300282	chr24	15349788	15350439
ENSOARG00000008471	Canaria Hair Breed (CHB)	RAP1GAP	RAP1 GTPase activating protein	0.471188	3367.99	5076.22	2391.85	-1.08562	2.13533e-05	0.0011624	chr2	244024971	244055390
ENSOARG00000016618	Canaria Hair Breed (CHB)	RAP1GAP2	RAP1 GTPase activating protein 2	0.454993	978.087	1497.43	681.32	-1.13608	2.69768e-05	0.00140457	chr11	23434454	23493240
ENSOARG00000016347	Canaria Hair Breed (CHB)	RAP1GDS1	RAP1, GTP-GDP dissociation stimulator 1	2.18829	344.893	196.387	429.753	1.12981	0.00027247	0.00794202	chr6	26076406	26229912
ENSOARG00000002356	Canaria Hair Breed (CHB)	RARRES1	retinoic acid receptor responder (tazarotene induced) 1	2.5381	267.517	135.192	343.131	1.34375	0.00057375	0.0138267	chr1	226893622	226934593
ENSOARG00000017221	Canaria Hair Breed (CHB)	RBL1	retinoblastoma-like 1	2.12089	228.014	133.086	282.259	1.08467	0.00201897	0.0338429	chr13	65583237	65642844
ENSOARG00000017883	Canaria Hair Breed (CHB)	RBM38	RNA binding motif protein 38	2.34609	97.4122	52.4679	123.095	1.23026	0.00313214	0.0464035	chr13	58047850	58061508
ENSOARG00000020727	Canaria Hair Breed (CHB)	RBPMS2	RNA binding protein with multiple splicing 2	0.461281	234.552	356.907	164.634	-1.11628	0.00128428	0.0244629	chr7	42419055	42429922
ENSOARG00000012673	Canaria Hair Breed (CHB)	RCAN1	Ovis aries DSCR1-like protein (LOC443255), mRNA.	2.84998	572.812	263.088	749.796	1.51095	3.22445e-05	0.00160088	chr1	119195552	119205035
ENSOARG00000016258	Canaria Hair Breed (CHB)	RCN1	reticulocalbin 1, EF-hand calcium binding domain	1.88919	695.688	444.287	839.345	0.917772	0.000532825	0.0130756	chr15	61058969	61065790
ENSOARG00000005790	Canaria Hair Breed (CHB)	RDH10	retinol dehydrogenase 10 (all-trans)	2.06379	180.933	107.894	222.67	1.0453	0.00130842	0.0247469	chr9	49447569	49474908
ENSOARG00000020148	Canaria Hair Breed (CHB)	RESP18	regulated endocrine-specific protein 18	0.312381	157.581	280.182	87.5237	-1.67862	3.31835e-07	3.78574e-05	chr2	220248015	220253718
ENSOARG00000003932	Canaria Hair Breed (CHB)	RET	ret proto-oncogene	0.365838	617.038	1034.53	378.47	-1.45073	4.74799e-08	7.48786e-06	chr25	13412337	13441356
ENSOARG00000008929	Canaria Hair Breed (CHB)	RFX6	regulatory factor X, 6	0.380539	120.404	198.753	75.6334	-1.39388	2.99917e-05	0.00150295	chr8	20778550	20830642
ENSOARG00000007092	Canaria Hair Breed (CHB)	RGCC	regulator of cell cycle	0.450735	246.999	379.725	171.155	-1.14965	0.00280069	0.0430913	chr10	11975760	11978542
ENSOARG00000018338	Canaria Hair Breed (CHB)	RGL3	ral guanine nucleotide dissociation stimulator-like 3	0.535919	408.072	579.092	310.347	-0.899914	0.000527354	0.0130008	chr5	13449199	13468056
ENSOARG00000018163	Canaria Hair Breed (CHB)	RGMB	repulsive guidance molecule family member b	0.444102	1127.05	1743.99	774.511	-1.17104	3.93917e-06	0.00029541	chr5	95304444	95320422
ENSOARG00000009791	Canaria Hair Breed (CHB)	RGS1	regulator of G-protein signaling 1	2.5995	142.291	70.5154	183.305	1.37824	0.000226061	0.00686793	chr12	10791601	10795163
ENSOARG00000004649	Canaria Hair Breed (CHB)	RND2	Rho family GTPase 2	0.364517	637.106	1069.68	389.918	-1.45594	1.56781e-06	0.000130335	chr11	42523410	42526278
ENSOARG00000012745	Canaria Hair Breed (CHB)	RNF123	ring finger protein 123	0.563425	478.887	663.113	373.615	-0.827703	0.00205613	0.034186	chr19	50428699	50452082
ENSOARG00000021060	Canaria Hair Breed (CHB)	RORC	RAR-related orphan receptor C	0.482857	660.858	985.019	475.624	-1.05033	7.15169e-06	0.000495139	chr1	100648110	100672007
ENSOARG00000015333	Canaria Hair Breed (CHB)	RRM2	ribonucleotide reductase M2	5.11528	684.658	189.194	967.781	2.35481	5.4849e-09	1.08926e-06	chr3	19185137	19191043
ENSOARG00000014648	Canaria Hair Breed (CHB)	RSAD2	radical S-adenosyl methionine domain containing 2	4.9739	522.991	148.204	737.154	2.31438	2.50966e-05	0.00133236	chr3	16603322	16619665
ENSOARG00000021077	Canaria Hair Breed (CHB)	S100A10	S100 calcium binding protein A10	2.08707	1117.99	660.837	1379.21	1.06148	7.67677e-05	0.00306043	chr1	100863639	100867559
ENSOARG00000018615	Canaria Hair Breed (CHB)	SAMD9	sterile alpha motif domain containing 9	2.66175	2695.21	1309.96	3486.78	1.41237	0.000446886	0.0114105	chr4	10336117	10340984
ENSOARG00000016807	Canaria Hair Breed (CHB)	SAMHD1	SAM domain and HD domain 1	2.13137	954.673	555.055	1183.03	1.09178	0.000246725	0.0074526	chr13	65496602	65550669
ENSOARG00000016184	Canaria Hair Breed (CHB)	SAMSN1	SAM domain, SH3 domain and nuclear localization signals 1	3.49929	183.126	70.6927	247.374	1.80706	4.35652e-06	0.000322202	chr1	141025784	141084949
ENSOARG00000016762	Canaria Hair Breed (CHB)	SAP25	Sin3A-associated protein, 25kDa	0.411997	3857.99	6164.74	2539.86	-1.27929	0.00190615	0.0324986	chr24	35871766	35873255
ENSOARG00000015006	Canaria Hair Breed (CHB)	SASH3	SAM and SH3 domain containing 3	2.4185	229.534	120.637	291.761	1.27411	0.000797778	0.017389	chrX	108028911	108041765
ENSOARG00000019972	Canaria Hair Breed (CHB)	SCG5	secretogranin V (7B2 protein)	0.493134	173.662	256.347	126.413	-1.01995	0.00138186	0.0257723	chr7	27008262	27061858
ENSOARG00000003250	Canaria Hair Breed (CHB)	SCGN	secretagogin, EF-hand calcium binding protein	0.439281	546.078	849.03	372.962	-1.18678	2.1544e-06	0.000172416	chr20	31111906	31162008
ENSOARG00000001512	Canaria Hair Breed (CHB)	SCN5A	sodium channel, voltage gated, type V alpha subunit	0.337631	246.239	425.657	143.715	-1.56648	2.19031e-09	4.89351e-07	chr19	11901833	11986516
ENSOARG00000012560	Canaria Hair Breed (CHB)	SCTR	secretin receptor	0.376493	385.947	639.809	240.883	-1.40931	2.9979e-05	0.00150295	chr2	183725762	183798694
ENSOARG00000004813	Canaria Hair Breed (CHB)	SDC2	syndecan 2	1.9533	206.659	128.628	251.248	0.965911	0.000579736	0.0138652	chr9	80189587	80207192
ENSOARG00000005209	Canaria Hair Breed (CHB)	SDC4	syndecan 4	0.574283	1033.27	1417.2	813.875	-0.800166	0.000917362	0.0193126	chr13	73172619	73181525
ENSOARG00000015547	Canaria Hair Breed (CHB)	SEC16B	SEC16 homolog B (S. cerevisiae)	0.498925	340.378	499.722	249.324	-1.0031	7.62737e-05	0.00305209	chr12	57403573	57448222
ENSOARG00000003804	Canaria Hair Breed (CHB)	SEMA7A	semaphorin 7A, GPI membrane anchor (John Milton Hagen blood group)	2.9311	226.415	101.582	297.748	1.55144	3.70834e-05	0.00178333	chr18	33138942	33149288
ENSOARG00000017493	Canaria Hair Breed (CHB)	SEPT11	septin 11	2.18329	611.336	348.737	761.393	1.1265	0.00020444	0.00633646	chr6	91484955	91532036
ENSOARG00000006391	Canaria Hair Breed (CHB)	SERPINB5	serpin peptidase inhibitor, clade B (ovalbumin), member 5	3.99495	276.841	95.2694	380.596	1.99818	4.71596e-08	7.48786e-06	chr23	61974469	61989454
ENSOARG00000020413	Canaria Hair Breed (CHB)	SERPINE2	serpin peptidase inhibitor, clade E (nexin, plasminogen activator inhibitor type 1), member 2	1.78302	852.092	568.711	1014.02	0.834325	0.000273276	0.00794202	chr2	225124177	225153645
ENSOARG00000018302	Canaria Hair Breed (CHB)	SFN	Ovis aries stratifin (SFN), mRNA.	2.05549	267.631	160.098	329.079	1.03948	0.0026823	0.0419947	chr2	239211366	239212113
ENSOARG00000003232	Canaria Hair Breed (CHB)	SGK2	serum/glucocorticoid regulated kinase 2	0.444438	3190.22	4934.9	2193.26	-1.16994	0.000383248	0.010123	chr13	71730393	71748506
ENSOARG00000020513	Canaria Hair Breed (CHB)	SH2D6	SH2 domain containing 6	13.5609	267.248	29.7164	402.981	3.76138	3.37483e-22	3.29015e-19	chr3	57140098	57145474
ENSOARG00000000449	Canaria Hair Breed (CHB)	SH2D7	SH2 domain containing 7	26.117	424.69	25.0059	653.081	4.70692	2.17231e-30	5.82396e-27	chr18	29530143	29539504
ENSOARG00000008873	Canaria Hair Breed (CHB)	SH3GLB2	SH3-domain GRB2-like endophilin B2	0.501982	1877.05	2747.92	1379.4	-0.994293	2.46339e-05	0.0013143	chr3	7372329	7385942
ENSOARG00000015058	Canaria Hair Breed (CHB)	SH3KBP1	SH3-domain kinase binding protein 1	2.58618	218.382	108.681	281.068	1.37082	0.000700666	0.0159532	chrX	17001497	17290622
ENSOARG00000000839	Canaria Hair Breed (CHB)	SHANK2	Uncharacterized protein	0.584211	212.711	289.243	168.979	-0.775438	0.0016092	0.028524	chr21	46860748	46883416
ENSOARG00000015392	Canaria Hair Breed (CHB)	SHCBP1	SHC SH2-domain binding protein 1	4.44685	171.107	53.5806	238.265	2.15278	1.45574e-05	0.000867296	chr14	14408152	14437612
ENSOARG00000002007	Canaria Hair Breed (CHB)	SIGLEC1	sialic acid binding Ig-like lectin 1, sialoadhesin	0.306546	85.8841	153.718	47.1217	-1.70583	0.00177049	0.0306732	chr13	50815755	50832664
ENSOARG00000016856	Canaria Hair Breed (CHB)	SIL1	SIL1 nucleotide exchange factor	0.617772	1012.71	1338.21	826.71	-0.694854	0.00279311	0.0430913	chr5	47651356	47849675
ENSOARG00000010273	Canaria Hair Breed (CHB)	SIX5	SIX homeobox 5	0.490034	200.666	297.073	145.576	-1.02905	0.000138628	0.00479869	chr14	52376112	52378354
ENSOARG00000009949	Canaria Hair Breed (CHB)	SKAP2	src kinase associated phosphoprotein 2	2.2109	396.426	223.897	495.014	1.14463	0.00183094	0.0314569	chr4	69124421	69290438
ENSOARG00000005721	Canaria Hair Breed (CHB)	SLA	Src-like-adaptor	2.49444	88.2971	45.2572	112.891	1.31872	0.00273067	0.0424401	chr9	21277450	21301066
ENSOARG00000008861	Canaria Hair Breed (CHB)	SLAMF6	SLAM family member 6	2.45912	132.178	68.5383	168.544	1.29814	0.000655854	0.01529	chr1	109863403	109883685
ENSOARG00000019772	Canaria Hair Breed (CHB)	SLC16A1	Uncharacterized protein	2.16886	1275	731.155	1585.77	1.11693	0.000287073	0.00827574	chr1	89448849	89460021
ENSOARG00000004681	Canaria Hair Breed (CHB)	SLC16A7	solute carrier family 16 (monocarboxylate transporter), member 7	0.530408	1440.3	2054.14	1089.53	-0.914827	0.00346967	0.0498776	chr3	159533870	159666756
ENSOARG00000004195	Canaria Hair Breed (CHB)	SLC16A9	solute carrier family 16, member 9	0.394216	120.026	195.322	76.999	-1.34294	4.68555e-05	0.00210242	chr25	15249308	15294594
ENSOARG00000020004	Canaria Hair Breed (CHB)	SLC1A4	solute carrier family 1 (glutamate/neutral amino acid transporter), member 4	0.415727	981.603	1562.59	649.61	-1.26629	3.43459e-07	3.87711e-05	chr3	43168040	43193166
ENSOARG00000017065	Canaria Hair Breed (CHB)	SLC23A1	solute carrier family 23 (ascorbic acid transporter), member 1	4.81237	142.733	41.6611	200.489	2.26675	3.70879e-09	7.64867e-07	chr5	48039527	48048546
ENSOARG00000018823	Canaria Hair Breed (CHB)	SLC25A24	solute carrier family 25 (mitochondrial carrier; phosphate carrier), member 24	2.70679	660.573	316.649	857.101	1.43658	6.14959e-05	0.00258621	chr1	84794113	84956294
ENSOARG00000007666	Canaria Hair Breed (CHB)	SLC25A4	Ovis aries solute carrier family 25 (mitochondrial carrier; adenine nucleotide translocator), member 4 (SLC25A4), nuclear gene encoding mitochondrial protein, mRNA.	0.456001	8933.17	13663.1	6230.37	-1.13289	5.16175e-05	0.00223204	chr26	14223801	14227499
ENSOARG00000009573	Canaria Hair Breed (CHB)	SLC26A7	solute carrier family 26 (anion exchanger), member 7	0.367311	2096.07	3508.77	1288.81	-1.44493	0.000153576	0.00517909	chr9	85659345	85807915
ENSOARG00000004798	Canaria Hair Breed (CHB)	SLC26A9	solute carrier family 26 (anion exchanger), member 9	0.506198	1561.19	2276.58	1152.4	-0.982227	0.000178808	0.00581982	chr12	2935971	2955212
ENSOARG00000016498	Canaria Hair Breed (CHB)	SLC27A1	solute carrier family 27 (fatty acid transporter), member 1	0.409951	607.525	972.796	398.798	-1.28648	4.87758e-05	0.00214374	chr5	5340953	5353531
ENSOARG00000013352	Canaria Hair Breed (CHB)	SLC28A1	solute carrier family 28 (concentrative nucleoside transporter), member 1	3.936	167.92	58.5422	230.422	1.97673	0.00226908	0.0368134	chr18	21626890	21684911
ENSOARG00000009319	Canaria Hair Breed (CHB)	SLC29A1	solute carrier family 29 (equilibrative nucleoside transporter), member 1	1.79137	690.191	459.026	822.285	0.841064	0.00229694	0.037153	chr20	17809427	17820838
ENSOARG00000020471	Canaria Hair Breed (CHB)	SLC2A1	Solute carrier family 2, facilitated glucose transporter member 1	2.05488	603.602	361.16	742.14	1.03905	0.000195117	0.00611823	chr1	17151597	17168082
ENSOARG00000009735	Canaria Hair Breed (CHB)	SLC43A1	solute carrier family 43 (amino acid system L transporter), member 1	0.418081	853.333	1355.17	566.57	-1.25815	2.53071e-08	4.37731e-06	chr15	77948388	77965571
ENSOARG00000009339	Canaria Hair Breed (CHB)	SLC43A3	Uncharacterized protein	2.43924	206.902	107.993	263.421	1.28643	0.000145671	0.0049593	chr15	77844330	77897137
ENSOARG00000002801	Canaria Hair Breed (CHB)	SLC4A2	solute carrier family 4 (anion exchanger), member 2	0.416584	3495.82	5560.08	2316.24	-1.26332	9.35867e-07	8.65193e-05	chr4	113033874	113046586
ENSOARG00000000248	Canaria Hair Breed (CHB)	SLC6A6	solute carrier family 6 (neurotransmitter transporter), member 6	2.31827	156.706	85.2171	197.557	1.21305	0.0020977	0.0346089	chr19	57634589	57680153
ENSOARG00000019354	Canaria Hair Breed (CHB)	SLC7A8	solute carrier family 7 (amino acid transporter light chain, L system), member 8	0.505204	294.495	429.838	217.156	-0.985061	0.00124683	0.0238342	chr7	21302165	21353769
ENSOARG00000012621	Canaria Hair Breed (CHB)	SLCO4A1	solute carrier organic anion transporter family, member 4A1	2.273	635.597	351.14	798.143	1.1846	0.00112038	0.0219652	chr13	53984615	53996656
ENSOARG00000018258	Canaria Hair Breed (CHB)	SMAD6	SMAD family member 6	0.560015	605.144	840.466	470.674	-0.836463	0.000695244	0.0158799	chr7	13318676	13395361
ENSOARG00000010293	Canaria Hair Breed (CHB)	SMAD9	SMAD family member 9	0.507061	472.575	688.572	349.148	-0.97977	0.000596132	0.014175	chr10	25005440	25029769
ENSOARG00000007399	Canaria Hair Breed (CHB)	SMC2	structural maintenance of chromosomes 2	2.59774	691.118	342.69	890.219	1.37726	0.00189247	0.0323682	chr2	18870299	18918858
ENSOARG00000007828	Canaria Hair Breed (CHB)	SNTA1	syntrophin, alpha 1	0.436373	485.487	757.002	330.335	-1.19637	1.7973e-05	0.0010198	chr13	62324852	62354252
ENSOARG00000000175	Canaria Hair Breed (CHB)	SOCS3	suppressor of cytokine signaling 3	2.93937	109.863	49.1743	144.542	1.55551	0.00122539	0.0234661	chr11	52828413	52829103
ENSOARG00000001001	Canaria Hair Breed (CHB)	SPAG5	Uncharacterized protein	2.4493	399.392	207.769	508.89	1.29237	0.000179088	0.00581982	chr11	19659072	19677569
ENSOARG00000017725	Canaria Hair Breed (CHB)	SPC24	SPC24, NDC80 kinetochore complex component	2.98009	111.546	49.3552	147.083	1.57535	0.000321568	0.00888753	chr5	13248115	13254108
ENSOARG00000010751	Canaria Hair Breed (CHB)	SPDEF	SAM pointed domain containing ETS transcription factor	0.501105	469.685	688.162	344.841	-0.996815	0.000774073	0.0170806	chr20	8698681	8705943
ENSOARG00000002888	Canaria Hair Breed (CHB)	SPDL1	spindle apparatus coiled-coil protein 1	1.94535	299.17	186.796	363.384	0.960032	0.00292085	0.0441839	chr16	1518544	1544794
ENSOARG00000008681	Canaria Hair Breed (CHB)	SPSB1	splA/ryanodine receptor domain and SOCS box containing 1	2.16429	137.613	79.0466	171.08	1.11389	0.0032155	0.047237	chr12	42252774	42265065
ENSOARG00000020448	Canaria Hair Breed (CHB)	SPTBN5	spectrin, beta, non-erythrocytic 5	0.377891	82.1085	135.916	51.3614	-1.40396	0.000703077	0.0159742	chr7	34264856	34313571
ENSOARG00000017551	Canaria Hair Breed (CHB)	SSTR1	somatostatin receptor 1	0.447559	302.283	466.166	208.636	-1.15985	9.482e-07	8.69102e-05	chr18	47234511	47235684
ENSOARG00000005371	Canaria Hair Breed (CHB)	ST3GAL1	ST3 beta-galactoside alpha-2,3-sialyltransferase 1	4.52772	672.966	207.391	939.008	2.17879	9.38822e-09	1.79784e-06	chr9	20872574	20942075
ENSOARG00000014317	Canaria Hair Breed (CHB)	ST5	suppression of tumorigenicity 5	0.604424	2006.5	2681.52	1620.77	-0.726367	0.00285447	0.0437931	chr15	43361528	43421022
ENSOARG00000006736	Canaria Hair Breed (CHB)	ST6GALNAC1	ST6 (alpha-N-acetyl-neuraminyl-2,3-beta-galactosyl-1,3)-N-acetylgalactosaminide alpha-2,6-sialyltransferase 1	8.04791	96.6426	17.6193	141.799	3.00861	1.54101e-08	2.84928e-06	chr11	54124801	54141515
ENSOARG00000003564	Canaria Hair Breed (CHB)	STIL	SCL/TAL1 interrupting locus	2.97914	104.573	46.2825	137.882	1.5749	0.000132742	0.00465203	chr1	21553156	21601038
ENSOARG00000001632	Canaria Hair Breed (CHB)	STIM1	stromal interaction molecule 1	1.87027	451.717	290.717	543.718	0.903244	0.00034552	0.00938065	chr15	49313827	49506183
ENSOARG00000013501	Canaria Hair Breed (CHB)	STK38	0	1.8594	571.22	369.271	686.62	0.894834	0.00175923	0.0305276	chr20	10517213	10561335
ENSOARG00000003303	Canaria Hair Breed (CHB)	STX12	syntaxin 12	0.547669	1678.3	2356.66	1290.67	-0.868624	0.000524155	0.0129517	chr2	238430414	238466307
ENSOARG00000006568	Canaria Hair Breed (CHB)	SUSD1	sushi domain containing 1	2.65919	87.7244	42.6707	113.469	1.41099	0.00301832	0.0451443	chr2	11289592	11425449
ENSOARG00000015258	Canaria Hair Breed (CHB)	SYCP3	synaptonemal complex protein 3	0.575437	233.417	319.827	184.04	-0.797271	0.000912124	0.0192931	chr3	170585463	170591302
ENSOARG00000021147	Canaria Hair Breed (CHB)	SYNE2	spectrin repeat containing, nuclear envelope 2	0.580158	1869.06	2550.47	1479.68	-0.785482	0.00249199	0.0397681	chr7	73001743	73314806
ENSOARG00000018015	Canaria Hair Breed (CHB)	TANGO2	transport and golgi organization 2 homolog (Drosophila)	0.491446	932.994	1379.4	677.902	-1.0249	5.36913e-05	0.00230314	chr17	72126753	72136558
ENSOARG00000008406	Canaria Hair Breed (CHB)	TBKBP1	TBK1 binding protein 1	0.43838	100.9	157.017	68.833	-1.18975	0.00085989	0.0184429	chr11	38304080	38318431
ENSOARG00000011915	Canaria Hair Breed (CHB)	TBXAS1	thromboxane A synthase 1 (platelet)	4.28417	179.286	58.0228	248.58	2.09902	1.72856e-07	2.15547e-05	chr4	103073101	103237978
ENSOARG00000007500	Canaria Hair Breed (CHB)	TCEA3	transcription elongation factor A (SII), 3	0.322864	1241.31	2181.2	704.231	-1.631	1.84696e-12	6.60227e-10	chr2	242310453	242354458
ENSOARG00000010190	Canaria Hair Breed (CHB)	TCF19	transcription factor 19	2.55148	146.421	73.6779	187.988	1.35134	0.000680209	0.015769	chr20	27066139	27068793
ENSOARG00000000131	Canaria Hair Breed (CHB)	TEX15	testis expressed 15	0.337062	132.768	229.651	77.4067	-1.56891	1.77778e-05	0.00101503	chr26	25629925	25693596
ENSOARG00000010688	Canaria Hair Breed (CHB)	TFF2	trefoil factor 2	0.0880489	7588.05	18081.1	1592.02	-3.50555	1.0752e-08	2.02289e-06	chr1	260685062	260688375
ENSOARG00000015081	Canaria Hair Breed (CHB)	TGFBI	transforming growth factor, beta-induced, 68kDa	3.11983	871.952	371.204	1158.09	1.64147	2.36395e-05	0.00126755	chr5	44831111	44859061
ENSOARG00000005117	Canaria Hair Breed (CHB)	THBD	thrombomodulin	2.18394	347.301	198.071	432.575	1.12694	0.00290423	0.0441839	chr13	40956481	40958250
ENSOARG00000011578	Canaria Hair Breed (CHB)	TICRR	TOPBP1-interacting checkpoint and replication regulator	2.83365	87.4559	40.3605	114.368	1.50266	0.00161435	0.0285681	chr18	20124947	20166662
ENSOARG00000005673	Canaria Hair Breed (CHB)	TK1	thymidine kinase 1, soluble	4.09622	125.977	42.4118	173.728	2.03429	1.01149e-06	9.11531e-05	chr11	52963144	52975382
ENSOARG00000004841	Canaria Hair Breed (CHB)	TM4SF4	transmembrane 4 L six family member 4	0.506153	148.258	216.204	109.432	-0.982353	0.00104869	0.0209425	chr1	236691317	236719042
ENSOARG00000017903	Canaria Hair Breed (CHB)	TMEM164	transmembrane protein 164	0.536912	1417.52	2009.78	1079.08	-0.897244	0.000191416	0.00603749	chrX	118276771	118457912
ENSOARG00000004972	Canaria Hair Breed (CHB)	TMEM171	transmembrane protein 171	0.512718	2264.96	3282.98	1683.24	-0.963763	0.000156624	0.0052653	chr16	8502098	8514379
ENSOARG00000001032	Canaria Hair Breed (CHB)	TMEM229B	transmembrane protein 229B	0.512082	109.044	158.148	80.9846	-0.965552	0.000781094	0.0171374	chr7	76234650	76235157
ENSOARG00000017911	Canaria Hair Breed (CHB)	TMEM30C	transmembrane protein 30C	0.249234	1126.99	2157.98	537.844	-2.00443	6.64926e-13	2.85227e-10	chr1	162959153	162983193
ENSOARG00000000747	Canaria Hair Breed (CHB)	TNFRSF12A	tumor necrosis factor receptor superfamily, member 12A	2.56597	86.1485	43.1491	110.72	1.35951	0.00233042	0.037606	chr24	2415240	2416697
ENSOARG00000001811	Canaria Hair Breed (CHB)	TNNI3	troponin I type 3 (cardiac)	0.280885	5466.9	10079.4	2831.16	-1.83195	2.73798e-08	4.58783e-06	chr14	59539420	59543303
ENSOARG00000007118	Canaria Hair Breed (CHB)	TP53I13	tumor protein p53 inducible protein 13	0.463773	157.27	238.735	110.719	-1.10851	0.000750837	0.0167053	chr11	20452093	20456055
ENSOARG00000000875	Canaria Hair Breed (CHB)	TPM4	tropomyosin 4	2.30984	3390.29	1849.04	4271	1.20779	0.000171545	0.00566046	chr5	6646330	6669722
ENSOARG00000001419	Canaria Hair Breed (CHB)	TPX2	TPX2, microtubule-associated	2.5192	770.826	391.926	987.34	1.33297	0.000632277	0.0149023	chr13	60597535	60651659
ENSOARG00000016302	Canaria Hair Breed (CHB)	TRIM36	tripartite motif containing 36	10.2387	164.661	23.9363	245.076	3.35596	1.18734e-14	5.53609e-12	chr7	3740229	3789354
ENSOARG00000002880	Canaria Hair Breed (CHB)	TRPM5	transient receptor potential cation channel, subfamily M, member 5	12.3156	160.088	19.5209	240.412	3.62241	6.13631e-17	3.65588e-14	chr21	48401235	48415380
ENSOARG00000018627	Canaria Hair Breed (CHB)	TSC22D3	TSC22 domain family, member 3	0.462113	1168.43	1776.51	820.95	-1.11368	0.000256323	0.00765685	chrX	120480378	120545562
ENSOARG00000016889	Canaria Hair Breed (CHB)	TSC22D4	TSC22 domain family, member 4	0.621296	1281.64	1688.57	1049.1	-0.686648	0.00136939	0.0256289	chr24	35965514	35974905
ENSOARG00000017307	Canaria Hair Breed (CHB)	TTC12	tetratricopeptide repeat domain 12	0.369764	100.553	167.885	62.0779	-1.43532	0.000224763	0.00686712	chr15	23317138	23366864
ENSOARG00000007151	Canaria Hair Breed (CHB)	TTK	TTK protein kinase	3.59021	243.467	91.9329	330.058	1.84407	9.21584e-06	0.000606323	chr8	6885831	6925302
ENSOARG00000018884	Canaria Hair Breed (CHB)	TUBA4A	Tubulin, Alpha 4a	2.01872	3451.09	2093.76	4226.71	1.01344	0.000114429	0.00418817	chr3	136887716	136929972
ENSOARG00000009367	Canaria Hair Breed (CHB)	TYMS	thymidylate synthetase	2.98914	253.856	112.037	334.895	1.57973	7.44229e-06	0.00051161	chr23	35875778	35888637
ENSOARG00000006520	Canaria Hair Breed (CHB)	UBE2C	ubiquitin-conjugating enzyme E2C	3.13407	405.322	171.889	538.713	1.64804	1.25325e-05	0.000776659	chr13	74125916	74129104
ENSOARG00000010847	Canaria Hair Breed (CHB)	UBTD1	ubiquitin domain containing 1	0.478067	186.354	279.031	133.395	-1.06472	0.00258046	0.0409362	chr22	17972992	17975270
ENSOARG00000011880	Canaria Hair Breed (CHB)	UGDH	UDP-glucose 6-dehydrogenase	1.98232	1373.7	845.294	1675.65	0.987192	0.000107706	0.00398288	chr6	58562524	58586948
ENSOARG00000008530	Canaria Hair Breed (CHB)	UHRF1	ubiquitin-like with PHD and ring finger domains 1	3.99124	854.467	294.287	1174.57	1.99684	2.59647e-07	3.05984e-05	chr5	16805815	16842579
ENSOARG00000013476	Canaria Hair Breed (CHB)	UHRF1BP1L	UHRF1 binding protein 1-like	0.676431	846.219	1065.64	720.834	-0.563986	0.00286315	0.0438635	chr3	169123581	169207038
ENSOARG00000000592	Canaria Hair Breed (CHB)	UNC5CL	unc-5 homolog C (C. elegans)-like	2.63415	155.848	76.3993	201.247	1.39734	0.000736826	0.0164465	chr20	15033546	15042800
ENSOARG00000004983	Canaria Hair Breed (CHB)	VAV1	vav 1 guanine nucleotide exchange factor	2.77651	230.984	108.417	301.022	1.47327	8.22078e-05	0.00324378	chr5	15321523	15386001
ENSOARG00000008576	Canaria Hair Breed (CHB)	VCL	vinculin	2.1171	1567.66	916.286	1939.87	1.08209	0.00194526	0.0330981	chr25	29800360	29867502
ENSOARG00000008334	Canaria Hair Breed (CHB)	VEGFA	Ovis aries vascular endothelial growth factor A (VEGFA), mRNA.	0.440807	815.595	1266.16	558.131	-1.18178	7.62691e-06	0.000520962	chr20	17368865	17382112
ENSOARG00000005273	Canaria Hair Breed (CHB)	VEGFB	vascular endothelial growth factor B	0.491761	1040.34	1537.65	756.159	-1.02397	3.06408e-05	0.00152833	chr21	41846213	41850496
ENSOARG00000019575	Canaria Hair Breed (CHB)	VIL1	villin 1	2.69821	2155.53	1035.97	2795.28	1.432	1.3767e-06	0.00011625	chr2	219414593	219432540
ENSOARG00000001659	Canaria Hair Breed (CHB)	WDFY4	WDFY family member 4	2.29255	140.611	77.1512	176.873	1.19695	0.00233197	0.037606	chr25	42606154	42860215
ENSOARG00000021081	Canaria Hair Breed (CHB)	WDHD1	WD repeat and HMG-box DNA binding protein 1	2.21791	280.158	157.833	350.058	1.1492	8.81166e-05	0.00342378	chr7	64376735	64426508
ENSOARG00000006596	Canaria Hair Breed (CHB)	WDR17	WD repeat domain 17	0.550337	183.9	257.617	141.776	-0.861613	0.00291291	0.0441839	chr26	6391831	6441527
ENSOARG00000000276	Canaria Hair Breed (CHB)	WIPF1	WAS/WASL interacting protein family, member 1	2.41432	198.976	104.723	252.834	1.27162	0.000689375	0.0158384	chr2	134365411	134391803
ENSOARG00000008806	Canaria Hair Breed (CHB)	WIPF3	WAS/WASL interacting protein family, member 3	0.366424	306.891	514.214	188.421	-1.44841	5.2681e-07	5.53873e-05	chr4	66384318	66439225
ENSOARG00000003583	Canaria Hair Breed (CHB)	WNK4	WNK lysine deficient protein kinase 4	0.306206	279.842	501.065	153.429	-1.70743	6.46854e-06	0.000456372	chr11	42299727	42314069
ENSOARG00000006633	Canaria Hair Breed (CHB)	YIPF1	Yip1 domain family, member 1	0.463669	484.273	735.198	340.888	-1.10883	1.73322e-05	0.000999302	chr1	28125298	28149304
ENSOARG00000012499	Canaria Hair Breed (CHB)	ZFPM1	zinc finger protein, FOG family member 1	0.539173	682.11	965.141	520.378	-0.891181	0.000921292	0.0193126	chr14	13246842	13306061
ENSOARG00000000964	Canaria Hair Breed (CHB)	ZNF358	zinc finger protein 358	0.645216	503.865	650.796	419.904	-0.632146	0.00292757	0.0442187	chr5	14059606	14063810
ENSOARG00000014938	Canaria Hair Breed (CHB)	ZNF395	zinc finger protein 395	0.608736	355.835	473.806	288.423	-0.71611	0.00175901	0.0305276	chr2	101612313	101627898
ENSOARG00000008239	Canaria Hair Breed (CHB)	ZNF692	zinc finger protein 692	0.516702	461.577	666.588	344.427	-0.952596	0.000218109	0.00668287	chr5	40088839	40096447
ENSOARG00000011959	Canaria Hair Breed (CHB)	ZNF710	zinc finger protein 710	0.558415	525.741	731.221	408.324	-0.840592	0.00166641	0.0293441	chr18	20574050	20584808
ENSOARG00000012224	Canaria Hair Breed (CHB)			6.61264	407.948	89.2337	590.071	2.72523	1.69913e-07	2.1437e-05	chrX	12956839	13001688
ENSOARG00000012400	Canaria Hair Breed (CHB)		EPH receptor A2	2.32507	683.179	370.643	861.771	1.21727	0.00333193	0.0486144	chr2	248796883	248820549
ENSOARG00000018242	Canaria Hair Breed (CHB)		Uncharacterized protein	3.91363	155.043	54.3224	212.598	1.96851	0.000123812	0.00446432	chr1	77192130	77212785
ENSOARG00000018256	Canaria Hair Breed (CHB)		Uncharacterized protein	0.593124	398.789	538.12	319.172	-0.753594	0.000483345	0.0121391	chrX	28404707	28515495
ENSOARG00000018687	Canaria Hair Breed (CHB)		Uncharacterized protein	0.340622	25854.7	44546.6	15173.6	-1.55376	2.13009e-05	0.0011624	chrUn_AMGL01121006	1155	1317
ENSOARG00000000407	Canaria Hair Breed (CHB)		Uncharacterized protein	328.282	116.172	0.555131	182.24	8.35879	1.41439e-29	3.03358e-26	chr14	58266791	58271596
ENSOARG00000000670	Canaria Hair Breed (CHB)		Uncharacterized protein	0.649528	841.093	1082.53	703.131	-0.622537	0.00224334	0.0364509	chrUn_AMGL01120222	12765	21094
ENSOARG00000000870	Canaria Hair Breed (CHB)		Uncharacterized protein	0.542166	93.4955	131.934	71.5303	-0.883194	0.00320919	0.0472233	chr7	44944027	44944228
ENSOARG00000001138	Canaria Hair Breed (CHB)		HECT and RLD domain containing E3 ubiquitin protein ligase family member 6	2.44036	2348.1	1225.14	2989.79	1.2871	0.000682348	0.0157705	chr6	36252540	36306670
ENSOARG00000001203	Canaria Hair Breed (CHB)		Uncharacterized protein	0.635764	649.284	845.187	537.34	-0.653436	0.00272056	0.0423444	chr1	142706200	142706566
ENSOARG00000001537	Canaria Hair Breed (CHB)		Uncharacterized protein	2.66892	167.756	81.3542	217.128	1.41626	0.00108774	0.0214807	chr4	112613661	112622142
ENSOARG00000001701	Canaria Hair Breed (CHB)		Uncharacterized protein	1.99398	1990.61	1219.34	2431.34	0.99565	0.00336655	0.0488537	chrUn_JH923099	608	3527
ENSOARG00000001912	Canaria Hair Breed (CHB)		Uncharacterized protein	4.29376	398.428	128.69	552.564	2.10224	1.72472e-09	4.1102e-07	chrUn_JH923038	5013	6386
ENSOARG00000002143	Canaria Hair Breed (CHB)		Uncharacterized protein	2.55638	417.816	209.913	536.618	1.3541	0.00109166	0.0214807	chrUn_JH923881	9569	15149
ENSOARG00000002238	Canaria Hair Breed (CHB)		Uncharacterized protein	2.72833	782.636	372.711	1016.88	1.44802	6.37483e-05	0.00267046	chrUn_AMGL01125088	2072	2549
ENSOARG00000002283	Canaria Hair Breed (CHB)		Uncharacterized protein	16.9903	154.867	13.8576	235.444	4.08664	1.56379e-07	1.99644e-05	chrUn_AMGL01125461	20	10191
ENSOARG00000002631	Canaria Hair Breed (CHB)		Uncharacterized protein	2.92897	8547.29	3837.12	11238.8	1.55039	0.00291028	0.0441839	chrUn_JH921965	3447	5276
ENSOARG00000002752	Canaria Hair Breed (CHB)		Uncharacterized protein	10.0628	125.445	18.5372	186.536	3.33096	2.63914e-08	4.49241e-06	chrUn_AMGL01124547	20	1573
ENSOARG00000002994	Canaria Hair Breed (CHB)		Battenin	0.58029	1047.93	1429.81	829.707	-0.785154	0.00297389	0.0446042	chr24	26052065	26063735
ENSOARG00000003078	Canaria Hair Breed (CHB)		Uncharacterized protein	4.47974	114.97	35.7674	160.229	2.16341	2.31864e-06	0.000182831	chr5	1215983	1219328
ENSOARG00000003390	Canaria Hair Breed (CHB)		Uncharacterized protein	0.564348	476.548	659.339	372.096	-0.825344	0.000695969	0.0158799	chr25	6251566	6308848
ENSOARG00000003742	Canaria Hair Breed (CHB)			2.29677	187.105	102.511	235.444	1.1996	0.000300819	0.00841132	chr6	99236187	99237187
ENSOARG00000003902	Canaria Hair Breed (CHB)		Uncharacterized protein	1.91777	766.307	483.77	927.757	0.939426	0.00112838	0.0220424	chr19	14798225	14799843
ENSOARG00000004358	Canaria Hair Breed (CHB)		Uncharacterized protein	0.403417	257.556	415.174	167.488	-1.30966	3.49708e-06	0.000269743	chr11	29307223	29307463
ENSOARG00000004721	Canaria Hair Breed (CHB)		Ovis aries regakine 1-like protein (LOC100101238)	2.54797	1191.18	600.068	1528.96	1.34935	0.00141395	0.0261887	chr11	14021614	14026742
ENSOARG00000005557	Canaria Hair Breed (CHB)		Uncharacterized protein	2.85351	801.735	367.852	1049.67	1.51274	1.88476e-05	0.00105272	chr1	240047713	240066568
ENSOARG00000005825	Canaria Hair Breed (CHB)		Uncharacterized protein	0.564617	286.362	396.108	223.649	-0.824657	0.00292115	0.0441839	chr1	27075757	27104926
ENSOARG00000006272	Canaria Hair Breed (CHB)		Uncharacterized protein	4.89272	184.786	53.1423	260.01	2.29064	3.67486e-10	9.612e-08	chr13	61852120	62088249
ENSOARG00000007175	Canaria Hair Breed (CHB)		Uncharacterized protein	5.6788	185.479	46.6329	264.819	2.50559	1.79039e-09	4.17395e-07	chr3	5539018	5547090
ENSOARG00000007262	Canaria Hair Breed (CHB)		Uncharacterized protein	0.518742	155.431	224.046	116.222	-0.946911	0.000577877	0.0138652	chr1	28797275	28811600
ENSOARG00000007885	Canaria Hair Breed (CHB)		Uncharacterized protein	6.0695	123.343	29.1864	177.147	2.60158	9.82792e-10	2.39533e-07	chr12	4470317	4477430
ENSOARG00000007978	Canaria Hair Breed (CHB)		Uncharacterized protein	4.75071	363.068	107.2	509.278	2.24814	0.00159232	0.0282715	chr16	24089773	24100773
ENSOARG00000008015	Canaria Hair Breed (CHB)		Ras association (RalGDS/AF-6) domain family (N-terminal) member 10	0.380792	343.555	566.962	215.895	-1.39292	7.07649e-08	1.03633e-05	chr15	39302563	39303941
ENSOARG00000008111	Canaria Hair Breed (CHB)		Uncharacterized protein	3.34029	486.299	195.358	652.551	1.73997	8.23369e-06	0.000555334	chr1	109271464	109285050
ENSOARG00000008601	Canaria Hair Breed (CHB)		Uncharacterized protein	0.414384	1728.76	2755.71	1141.92	-1.27096	9.91094e-06	0.000644151	chr21	49823576	49824875
ENSOARG00000008728	Canaria Hair Breed (CHB)		Uncharacterized protein	0.557093	1959.9	2729.09	1520.36	-0.84401	0.00130776	0.0247469	chr6	17598095	17709953
ENSOARG00000008762	Canaria Hair Breed (CHB)		high mobility group box 3	2.31239	321.328	175.096	404.889	1.20938	0.000298705	0.00841132	chrX	79861074	79872410
ENSOARG00000009042	Canaria Hair Breed (CHB)		Uncharacterized protein	1.76805	651.355	437.516	773.548	0.822156	0.00206738	0.0342667	chr20	26924090	26931702
ENSOARG00000009048	Canaria Hair Breed (CHB)		Uncharacterized protein	0.413201	156.614	249.949	103.279	-1.27508	0.000949252	0.0196901	chr6	18992330	19002493
ENSOARG00000009129	Canaria Hair Breed (CHB)		Uncharacterized protein	2.6556	149.239	72.6733	192.991	1.40904	0.00306884	0.0457087	chr4	50075589	50100111
ENSOARG00000009277	Canaria Hair Breed (CHB)		Uncharacterized protein	3.74936	7426.22	2700.84	10126.4	1.90664	6.00876e-08	9.20542e-06	chr13	42404770	42423744
ENSOARG00000009361	Canaria Hair Breed (CHB)		Uncharacterized protein	0.104724	35718.9	83013.5	8693.47	-3.25534	6.15729e-07	6.22932e-05	chr21	49991385	50002612
ENSOARG00000009488	Canaria Hair Breed (CHB)		Uncharacterized protein	4.8365	80.1872	23.3007	112.694	2.27396	0.00070743	0.0160187	chr2	245533979	245542071
ENSOARG00000009611	Canaria Hair Breed (CHB)		Uncharacterized protein	0.526765	724.766	1037.08	546.299	-0.924768	0.000987081	0.0200863	chrUn_JH922057	1917	13641
ENSOARG00000009642	Canaria Hair Breed (CHB)		Uncharacterized protein	3.34015	209.42	84.132	281.014	1.73991	2.24787e-06	0.000178564	chr13	42429922	42442500
ENSOARG00000009762	Canaria Hair Breed (CHB)		Uncharacterized protein	6.39734	1014.1	228.676	1462.92	2.67747	1.27308e-07	1.71916e-05	chr13	42454898	42464542
ENSOARG00000009900	Canaria Hair Breed (CHB)		Uncharacterized protein	0.570346	734.182	1010.46	576.311	-0.81009	0.0016866	0.0295541	chr2	246181822	246195651
ENSOARG00000010046	Canaria Hair Breed (CHB)			39.1753	3244.05	128.257	5024.51	5.29187	2.15602e-37	1.15606e-33	chr25	35168247	35256991
ENSOARG00000010221	Canaria Hair Breed (CHB)		Uncharacterized protein	2.47613	1985.22	1023.65	2534.69	1.30809	2.61287e-05	0.00138032	chr13	42495763	42512048
ENSOARG00000010284	Canaria Hair Breed (CHB)		solute carrier family 38, member 3	0.500524	468.382	686.624	343.672	-0.99849	0.000275779	0.00799311	chr19	50084712	50090932
ENSOARG00000010449	Canaria Hair Breed (CHB)		Uncharacterized protein	3.98963	208.95	71.9899	287.213	1.99626	1.50675e-06	0.000126237	chr13	42554021	42562153
ENSOARG00000011087	Canaria Hair Breed (CHB)		Uncharacterized protein	2.34221	953.837	514.438	1204.92	1.22787	1.94261e-05	0.0010794	chr13	42736073	42747597
ENSOARG00000011118	Canaria Hair Breed (CHB)		Coronin	2.03726	236.029	142.18	289.657	1.02663	0.00262343	0.0413178	chr2	49286441	49309753
ENSOARG00000011628	Canaria Hair Breed (CHB)		Uncharacterized protein	2.15385	621.498	358.364	771.861	1.10692	9.61833e-05	0.00365769	chr2	52094610	52103835
ENSOARG00000012027	Canaria Hair Breed (CHB)		Uncharacterized protein	0.408055	1482.33	2378.16	970.42	-1.29317	0.000102717	0.00387864	chr2	52695716	52765806
ENSOARG00000012150	Canaria Hair Breed (CHB)		Uncharacterized protein	0.315896	1069.26	1893.63	598.189	-1.66248	6.79104e-07	6.62064e-05	chr21	39139050	39148260
ENSOARG00000012387	Canaria Hair Breed (CHB)		Uncharacterized protein	7.06835	149.871	30.827	217.896	2.82137	3.62163e-10	9.612e-08	chr11	55693428	55701400
ENSOARG00000012660	Canaria Hair Breed (CHB)		Uncharacterized protein	0.372513	3411.48	5679.26	2115.6	-1.42464	9.73985e-08	1.3565e-05	chr1	118962924	119020882
ENSOARG00000012881	Canaria Hair Breed (CHB)		Uncharacterized protein	0.558649	652.21	906.929	506.656	-0.839985	0.00140598	0.0261313	chr14	54862708	54874596
ENSOARG00000012907	Canaria Hair Breed (CHB)			0.29522	2384.28	4323.23	1276.31	-1.76014	5.26181e-12	1.76336e-09	chr24	33734365	33745274
ENSOARG00000013700	Canaria Hair Breed (CHB)		Uncharacterized protein	2.03791	833.53	501.978	1022.99	1.02709	0.00113048	0.0220424	chr1	266404852	266410254
ENSOARG00000013856	Canaria Hair Breed (CHB)		Uncharacterized protein	1.80979	4096.39	2703.32	4892.43	0.855821	0.000562853	0.0136872	chr20	27544968	27577813
ENSOARG00000014060	Canaria Hair Breed (CHB)		Uncharacterized protein	0.41441	1488.74	2373.06	983.42	-1.27087	1.5096e-07	1.95047e-05	chr3	104215780	104223184
ENSOARG00000014819	Canaria Hair Breed (CHB)		Uncharacterized protein	9.98081	213.619	31.8119	317.509	3.31916	1.71282e-12	6.33388e-10	chr1	63120085	63144563
ENSOARG00000015190	Canaria Hair Breed (CHB)		Uncharacterized protein	0.395397	822.025	1336.08	528.281	-1.33862	0.00208704	0.0345392	chr2	104051161	104065220
ENSOARG00000015241	Canaria Hair Breed (CHB)		Uncharacterized protein	2.38621	121.76	64.6925	154.37	1.25472	0.00201662	0.0338429	chr21	12005513	12006143
ENSOARG00000015382	Canaria Hair Breed (CHB)		Uncharacterized protein	2.14531	1037.45	600.083	1287.37	1.10119	8.22741e-05	0.00324378	chr2	106258344	106259867
ENSOARG00000015491	Canaria Hair Breed (CHB)		Uncharacterized protein	2.96502	273.744	121.639	360.661	1.56804	7.06104e-05	0.00289373	chrX	59745571	59881081
ENSOARG00000016985	Canaria Hair Breed (CHB)		Uncharacterized protein	1.95491	343.103	213.416	417.21	0.967101	0.00203321	0.0339101	chr2	130005394	130006277
ENSOARG00000017384	Canaria Hair Breed (CHB)		Uncharacterized protein	0.239083	114.274	221.556	52.9702	-2.06442	2.17616e-08	3.88952e-06	chr5	13054013	13061893
ENSOARG00000017922	Canaria Hair Breed (CHB)		Uncharacterized protein	0.336603	225.729	390.643	131.492	-1.57088	1.32657e-06	0.000113788	chr24	37674921	37675116
ENSOARG00000017946	Canaria Hair Breed (CHB)		Uncharacterized protein	0.321329	247.184	435.093	139.808	-1.63788	5.43166e-07	5.60088e-05	chr24	37676326	37676461
ENSOARG00000018556	Canaria Hair Breed (CHB)		Uncharacterized protein	0.526986	136.479	195.252	102.895	-0.924165	0.00262378	0.0413178	chr17	54923731	54956932
ENSOARG00000018868	Canaria Hair Breed (CHB)		Uncharacterized protein	108.522	138.508	1.99513	216.515	6.76184	2.98967e-07	3.48492e-05	chr13	66879086	66906063
ENSOARG00000019712	Canaria Hair Breed (CHB)		Uncharacterized protein	1.86822	759.898	489.467	914.43	0.901661	0.0020069	0.0338429	chr1	89169729	89190247
ENSOARG00000019855	Canaria Hair Breed (CHB)		Uncharacterized protein	8.83353	1170.82	195.627	1728.08	3.14299	0.000580517	0.0138652	chr3	39313955	39319994
ENSOARG00000021831	Canaria Hair Breed (CHB)			0.447915	12982.8	20014.4	8964.76	-1.1587	4.07942e-05	0.00189086	chr15	17506432	17506501
ENSOARG00000025176	Canaria Hair Breed (CHB)		Uncharacterized protein	1.81782	598.263	393.482	715.28	0.862212	0.000460975	0.0117145	chr3	207312559	207312997
ENSOARG00000003856	Canaria Hair Breed (CHB)		Uncharacterized protein	3.04237	128.228	55.7591	169.64	1.60519	0.00268791	0.0420192	chr24	39315643	39568156
ENSOARG00000000647	Canaria Hair Breed (CHB)		Uncharacterized protein	3.91538	553.122	193.722	758.494	1.96915	0.000404791	0.0105877	chr22	13731293	13771253
ENSOARG00000004351	Canaria Hair Breed (CHB)		Uncharacterized protein	1.83962	344.621	224.611	413.198	0.879404	0.000866023	0.0184637	chr8	81449297	81450503
ENSOARG00000005759	Canaria Hair Breed (CHB)		Uncharacterized protein	3.80817	317.035	113.754	433.195	1.9291	0.000177744	0.00581137	chr16	10486354	10496192
ENSOARG00000005764	Canaria Hair Breed (CHB)			2.36771	917.068	490.317	1160.93	1.24349	2.88706e-05	0.00147941	chr2	240064407	240068660
ENSOARG00000006571	Canaria Hair Breed (CHB)			2.65945	789.773	384.128	1021.57	1.41113	3.77894e-06	0.000287414	chr21	17310180	17310609
ENSOARG00000006991	Canaria Hair Breed (CHB)		Uncharacterized protein	2.07604	480.451	285.176	592.037	1.05383	0.000293263	0.00838653	chr19	59822300	59844027
ENSOARG00000020551	Canaria Hair Breed (CHB)		Uncharacterized protein	3.50473	240.106	92.565	324.415	1.8093	8.1876e-07	7.64906e-05	chr1	199461567	199480423
ENSOARG00000005941	Canaria Hair Breed (CHB)			2.99753	150.46	66.2481	198.58	1.58377	0.00157377	0.0280818	chr2	8640016	8711203
ENSOARG00000008480	Canaria Hair Breed (CHB)			10.0207	198.198	29.4042	294.651	3.32492	0.00102832	0.0206512	chr11	26321703	26328096
ENSOARG00000014842	Canaria Hair Breed (CHB)			20.79	295.647	21.749	452.16	4.37781	0.000753458	0.016729	chr1	269854421	270018664
ENSOARG00000015249	Canaria Hair Breed (CHB)			150.198	413.676	4.31164	647.598	7.23072	1.31106e-32	4.68662e-29	chr13	55860623	55893440
ENSOARG00000000338	Canaria Hair Breed (CHB)			2.8606	310.785	142.3	407.062	1.51632	0.00117724	0.0228295	chrUn_JH921894	40045	55878
ENSOARG00000000857	Canaria Hair Breed (CHB)			8.40574	14695.8	2572.46	21623.4	3.07137	1.66655e-08	3.02916e-06	chrUn_JH922122	14910	15416
ENSOARG00000002036	Canaria Hair Breed (CHB)			38.8477	2500.17	99.6684	3871.89	5.27976	6.84376e-11	1.98358e-08	chrUn_JH921966	10370	12785
ENSOARG00000002234	Canaria Hair Breed (CHB)			4.39483	634.25	200.69	881.998	2.13581	1.18547e-07	1.62986e-05	chr3	206193143	206206504
ENSOARG00000002629	Canaria Hair Breed (CHB)			13.339	564.594	63.7807	850.773	3.73758	7.78037e-08	1.09785e-05	chrUn_JH922678	20	3909
ENSOARG00000002942	Canaria Hair Breed (CHB)			7.15767	151.856	30.8743	220.988	2.83949	6.47767e-09	1.26303e-06	chrUn_JH922081	5914	12447
ENSOARG00000002964	Canaria Hair Breed (CHB)			12.608	135.124	16.1112	203.131	3.65627	1.33694e-06	0.000113788	chrUn_JH922646	3738	5652
ENSOARG00000005322	Canaria Hair Breed (CHB)			4.24958	662.169	215.837	917.216	2.08732	0.000127407	0.00455284	chr25	25281232	25295563
ENSOARG00000006087	Canaria Hair Breed (CHB)			13.4895	89.2635	9.97594	134.571	3.75377	1.69212e-12	6.33388e-10	chr13	73805250	73809842
ENSOARG00000006342	Canaria Hair Breed (CHB)			0.279743	82.2579	151.864	42.483	-1.83782	7.1511e-08	1.03633e-05	chr23	25838406	25847665
ENSOARG00000007787	Canaria Hair Breed (CHB)			20.6862	81.3397	6.01287	124.384	4.3706	1.32711e-11	4.31271e-09	chr1	108571004	108576852
ENSOARG00000008994	Canaria Hair Breed (CHB)			22.7313	335.485	22.6235	514.262	4.50661	2.44876e-07	2.91784e-05	chr18	68462165	68464658
ENSOARG00000009990	Canaria Hair Breed (CHB)			2.16404	139.269	80.0051	173.134	1.11373	0.0017048	0.0297756	chr18	6726370	6750105
ENSOARG00000012055	Canaria Hair Breed (CHB)			0.525779	1133.36	1623.21	853.449	-0.927472	0.000344764	0.00938065	chrX	95378535	95399834
ENSOARG00000012855	Canaria Hair Breed (CHB)			2.44165	163.062	85.0428	207.644	1.28785	0.000298669	0.00841132	chr21	28966890	28978601
ENSOARG00000013005	Canaria Hair Breed (CHB)			3.00388	1364.79	599.856	1801.9	1.58683	0.00263518	0.0414365	chr7	23583030	23583474
ENSOARG00000013111	Canaria Hair Breed (CHB)			9.7346	147.087	22.4273	218.321	3.28312	1.01035e-12	4.16732e-10	chr3	99279860	99299352
ENSOARG00000013263	Canaria Hair Breed (CHB)			71.3369	443.33	9.68818	691.125	6.15658	7.94477e-38	8.51998e-34	chr7	24057570	24058041
ENSOARG00000014689	Canaria Hair Breed (CHB)			6.96269	306.518	63.932	445.139	2.79965	1.29635e-07	1.71916e-05	chr24	953066	954303
ENSOARG00000016842	Canaria Hair Breed (CHB)			3.88551	205.025	72.2877	280.875	1.95811	0.00050683	0.0125816	chr5	91378485	91749002
ENSOARG00000017272	Canaria Hair Breed (CHB)			2.48883	392.806	201.704	502.007	1.31547	0.00130709	0.0247469	chr11	41324172	41338864
ENSOARG00000017398	Canaria Hair Breed (CHB)			5.73367	6334.13	1578.66	9051.53	2.51946	0.00109097	0.0214807	chrUn_JH922390	32807	35823
ENSOARG00000018133	Canaria Hair Breed (CHB)			4.33318	884.024	283.24	1227.33	2.11543	0.000479446	0.0120978	chr4	50695188	50881696
ENSOARG00000019163	Canaria Hair Breed (CHB)			11.4715	93.4767	12.1973	139.922	3.51999	0.000726977	0.0163103	chr15	47565509	47567511
ENSOARG00000023771	Canaria Hair Breed (CHB)			0.457549	631.423	964.293	441.211	-1.128	4.02821e-05	0.0018782	chr2	196874711	196874768
ENSOARG00000000114	Canaria Hair Breed (CHB)		Uncharacterized protein	9.74513	1178	179.434	1748.61	3.28468	7.66953e-10	1.95829e-07	chrUn_AMGL01121377	0	17144
ENSOARG00000000751	Canaria Hair Breed (CHB)			11.5132	2048.1	266.325	3066.26	3.52522	0.000105121	0.00390075	chrUn_AMGL01122290	3336	13324
ENSOARG00000002771	Canaria Hair Breed (CHB)		Uncharacterized protein	11.4887	207.449	27.0305	310.546	3.52215	2.78668e-08	4.59759e-06	chrUn_AMGL01123268	20	5170
ENSOARG00000005384	Canaria Hair Breed (CHB)		Uncharacterized protein	4.79503	3214.83	941.38	4513.94	2.26154	1.2271e-05	0.000769554	chr5	15434572	15465862

## Sheet: CS
Manuscript title: "Possible mechanisms of host resistance to Haemonchus contortus infection in sheep breeds native to the Canary Islands"
Authors: Zhengyu Guo, Jorge Francisco González, Julia N. Hernandez, Tom N. McNeilly, Yolanda Corripio-Miyar, David Frew, Tyler Morrison, Peng Yu, Robert W. Li
Ensembl_ID	Significant in	Gene symbol	Annotation	FoldChange (Infected/uninfected)	P value	padj (FDR)	baseMean	baseMeanA	baseMeanB	log2FoldChange	chromosome	Gene Coordinate_start	Gene Coordinate_end
ENSOARG00000000338	Canaria sheep (CS)	ABCA2	ATP-binding cassette, sub-family A (ABC1), member 2 [Source:HGNC Symbol;Acc:HGNC:36]	2.40415	5.43529e-05	0.0126713	402.891	208.094	500.289	1.26553	chrUn_JH921894	40045	55878
ENSOARG00000008480	Canaria sheep (CS)	ALOX15	arachidonate 15-lipoxygenase [Source:HGNC Symbol;Acc:HGNC:433]	11.4517	1.36291e-09	9.13488e-07	154.562	19.3983	222.145	3.5175	chr11	26321703	26328096
ENSOARG00000002862	Canaria sheep (CS)	CD163	CD163 molecule [Source:HGNC Symbol;Acc:HGNC:1631]	2.87286	1.32607e-05	0.00384344	177.819	79.0808	227.188	1.52249	chr3	206525819	206562443
ENSOARG00000015249	Canaria sheep (CS)	CDH26	cadherin 26 [Source:HGNC Symbol;Acc:HGNC:15902]	54.1882	1.96953e-13	1.62471e-10	945.722	25.9395	1405.61	5.75991	chr13	55860623	55893440
ENSOARG00000018133	Canaria sheep (CS)	CFTR	Ovis aries cystic fibrosis transmembrane conductance regulator (ATP-binding cassette sub-family C, member 7) (CFTR), mRNA. [Source:RefSeq mRNA;Acc:NM_001009781]	2.38365	0.000178602	0.0361384	369.126	192.01	457.685	1.25317	chr4	50695188	50881696
ENSOARG00000018621	Canaria sheep (CS)	CNN1	Ovis aries calponin 1, basic, smooth muscle (CNN1), mRNA. [Source:RefSeq mRNA;Acc:NM_001009456]	3.90906	9.05674e-08	4.62498e-05	889.016	302.45	1182.3	1.96682	chr5	13552883	13560118
ENSOARG00000014842	Canaria sheep (CS)	COL6A5	collagen, type VI, alpha 5 [Source:HGNC Symbol;Acc:HGNC:26674]	6.27776	1.00164e-06	0.000429661	460.042	101.813	639.157	2.65025	chr1	269854421	270018664
ENSOARG00000007787	Canaria sheep (CS)	FCER1A	high affinity immunoglobulin epsilon receptor subunit alpha precursor [Source:RefSeq peptide;Acc:NP_001116476]	18.2274	6.0928e-15	5.93993e-12	82.6516	6.62012	120.667	4.18803	chr1	108571004	108576852
ENSOARG00000013730	Canaria sheep (CS)	GGT5	gamma-glutamyltransferase 5 [Source:HGNC Symbol;Acc:HGNC:4260]	2.3323	0.00021371	0.0424413	421.27	223.106	520.352	1.22176	chr17	70712274	70721017
ENSOARG00000019163	Canaria sheep (CS)	HBBB	Hemoglobin subunit beta [Source:UniProtKB/Swiss-Prot;Acc:P02075]	43.7406	1.02206e-20	2.74014e-17	282.985	9.59477	419.681	5.4509	chr15	47565509	47567511
ENSOARG00000008994	Canaria sheep (CS)	IGHE	immunoglobulin heavy constant epsilon [Source:HGNC Symbol;Acc:HGNC:5522]	35.0133	3.72748e-35	1.99868e-31	403.94	17.0615	597.379	5.12983	chr18	68462165	68464658
ENSOARG00000013111	Canaria sheep (CS)	IL1RL1	interleukin 1 receptor-like 1 [Source:HGNC Symbol;Acc:HGNC:5998]	5.2545	1.06343e-08	6.33569e-06	101.163	26.3698	138.56	2.39355	chr3	99279860	99299352
ENSOARG00000004611	Canaria sheep (CS)	MCP-3	Ovis aries mast cell proteinase-3 (MCP-3), mRNA. [Source:RefSeq mRNA;Acc:NM_001009411]	119.544	2.16854e-15	2.32555e-12	395.977	4.94789	591.492	6.9014	chr18	33632414	33635335
ENSOARG00000016842	Canaria sheep (CS)	MCTP1	multiple C2 domains, transmembrane 1 [Source:HGNC Symbol;Acc:HGNC:26183]	2.94777	4.03099e-05	0.0100531	122.142	53.1396	156.643	1.55962	chr5	91378485	91749002
ENSOARG00000015847	Canaria sheep (CS)	MYL9	myosin, light chain 9, regulatory [Source:HGNC Symbol;Acc:HGNC:15754]	2.78261	2.77397e-06	0.0010258	1472.47	672.852	1872.29	1.47644	chr13	65216631	65221569
ENSOARG00000017094	Canaria sheep (CS)	MZB1	marginal zone B and B1 cell-specific protein [Source:HGNC Symbol;Acc:HGNC:30125]	4.12118	6.0692e-06	0.00203394	565.329	183.501	756.243	2.04306	chr5	48051184	48053011
ENSOARG00000018585	Canaria sheep (CS)	NOX5	NADPH oxidase, EF-hand calcium binding domain 5 [Source:HGNC Symbol;Acc:HGNC:14874]	2.40035	0.000145361	0.031177	396.501	205.062	492.22	1.26325	chr7	15626114	15681874
ENSOARG00000013870	Canaria sheep (CS)	POU2AF1	POU class 2 associating factor 1 [Source:HGNC Symbol;Acc:HGNC:9211]	2.58219	9.50769e-06	0.00299884	310.818	151.265	390.595	1.3686	chr15	21072211	21096796
ENSOARG00000002234	Canaria sheep (CS)	SLC2A3	Ovis aries solute carrier family 2 (facilitated glucose transporter), member 3 (SLC2A3), mRNA. [Source:RefSeq mRNA;Acc:NM_001009770]	3.05635	5.50869e-07	0.000256848	609.251	256.97	785.391	1.61181	chr3	206193143	206206504
ENSOARG00000005322	Canaria sheep (CS)	SRGN	serglycin [Source:HGNC Symbol;Acc:HGNC:9361]	3.60386	5.77276e-09	3.6416e-06	602.089	220.069	793.099	1.84954	chr25	25281232	25295563
ENSOARG00000012855	Canaria sheep (CS)	ST3GAL4	Ovis aries ST3 beta-galactoside alpha-2,3-sialyltransferase 4 (ST3GAL4), mRNA. [Source:RefSeq mRNA;Acc:NM_001112818]	3.68861	3.62716e-05	0.00926134	285.569	102.266	377.22	1.88308	chr21	28966890	28978601
ENSOARG00000009990	Canaria sheep (CS)	SYNM	synemin, intermediate filament protein [Source:HGNC Symbol;Acc:HGNC:24466]	6.17668	2.27204e-06	0.00087019	436.186	97.9948	605.282	2.62683	chr18	6726370	6750105
ENSOARG00000003456	Canaria sheep (CS)	TH	tyrosine hydroxylase [Source:HGNC Symbol;Acc:HGNC:11782]	20.6513	2.37777e-16	3.18741e-13	88.022	6.24232	128.912	4.36816	chr21	48646571	48652420
ENSOARG00000005941	Canaria sheep (CS)	TNC	tenascin C [Source:HGNC Symbol;Acc:HGNC:5318]	4.01008	0.000151733	0.031292	189.591	63.0556	252.858	2.00363	chr2	8640016	8711203
ENSOARG00000011889	Canaria sheep (CS)	TPM2	tropomyosin 2 (beta) [Source:HGNC Symbol;Acc:HGNC:12011]	3.03612	1.22621e-06	0.000505764	1818.64	771.458	2342.24	1.60223	chr2	52537458	52544952
ENSOARG00000014689	Canaria sheep (CS)	TRYPTASE-1	tryptase precursor [Source:RefSeq peptide;Acc:NP_001009412]	9.42963	3.38391e-14	3.02408e-11	386.256	58.349	550.209	3.2372	chr24	953066	954303
ENSOARG00000006342	Canaria sheep (CS)	TTR	Transthyretin [Source:UniProtKB/Swiss-Prot;Acc:P12303]	0.371059	0.000142382	0.0311612	84.4897	145.495	53.9871	-1.43028	chr23	25838406	25847665
ENSOARG00000020185	Canaria sheep (CS)		novel	9.01928	1.54233e-05	0.004241	2276.83	358.772	3235.87	3.17301	chr2	220325614	220332415
ENSOARG00000002629	Canaria sheep (CS)		Uncharacterized protein [Source:UniProtKB/TrEMBL;Acc:W5NX92]	23.5074	1.83834e-36	1.97144e-32	602.172	37.6241	884.446	4.55505	chrUn_JH922678	20	3909
ENSOARG00000017398	Canaria sheep (CS)		Uncharacterized protein [Source:UniProtKB/TrEMBL;Acc:W5Q7I2]	7.34064	2.348e-05	0.006295	9272.34	1773.9	13021.6	2.87591	chrUn_JH922390	32807	35823
ENSOARG00000013263	Canaria sheep (CS)		Uncharacterized protein [Source:UniProtKB/TrEMBL;Acc:W5PUT0]	91.6521	1.24301e-07	6.05912e-05	694.239	11.3004	1035.71	6.5181	chr7	24057570	24058041
ENSOARG00000013005	Canaria sheep (CS)		Uncharacterized protein [Source:UniProtKB/TrEMBL;Acc:W5PTZ8]	3.52593	3.54726e-05	0.00926134	1799.04	670.296	2363.41	1.818	chr7	23583030	23583474
ENSOARG00000010944	Canaria sheep (CS)		Uncharacterized protein [Source:UniProtKB/TrEMBL;Acc:W5PMR1]	8.9357	1.22669e-05	0.00365417	190.641	30.3064	270.809	3.15958	chr24	154447	155145
ENSOARG00000009143	Canaria sheep (CS)		Uncharacterized protein [Source:UniProtKB/TrEMBL;Acc:W5PH95]	9.83905	1.39184e-05	0.00392791	60394.2	8762.05	86210.3	3.29852	chr18	68547747	68551257
ENSOARG00000006087	Canaria sheep (CS)		Uncharacterized protein [Source:UniProtKB/TrEMBL;Acc:W5P7W5]	26.6852	1.94771e-20	4.17744e-17	101.833	5.61886	149.94	4.73797	chr13	73805250	73809842
ENSOARG00000004412	Canaria sheep (CS)		Uncharacterized protein [Source:UniProtKB/TrEMBL;Acc:W5P2S0]	2.73315	5.42782e-05	0.0126713	218.218	101.241	276.707	1.45056	chr11	34495181	34495274
ENSOARG00000002964	Canaria sheep (CS)		Uncharacterized protein [Source:UniProtKB/TrEMBL;Acc:W5NYA6]	29.6432	3.36985e-33	1.20461e-29	241.314	12.0084	355.966	4.88963	chrUn_JH922646	3738	5652
ENSOARG00000002942	Canaria sheep (CS)		Uncharacterized protein [Source:UniProtKB/TrEMBL;Acc:W5NY78]	7.8328	7.14703e-11	5.10965e-08	96.8994	17.443	136.628	2.96953	chrUn_JH922081	5914	12447
ENSOARG00000002036	Canaria sheep (CS)		Uncharacterized protein [Source:UniProtKB/TrEMBL;Acc:W5NVE7]	44.8089	1.16368e-16	1.78276e-13	2904.1	96.1433	4308.07	5.48571	chrUn_JH921966	10370	12785
ENSOARG00000000857	Canaria sheep (CS)		Uncharacterized protein [Source:UniProtKB/TrEMBL;Acc:W5NRU1]	7.8358	5.21948e-05	0.0126713	21229.4	3820.16	29934	2.97008	chrUn_JH922122	14910	15416
ENSOARG00000023915	Canaria sheep (CS)			8.87382	8.54739e-06	0.00277764	101.231	16.199	143.747	3.14956	chr7	23928587	23928924
ENSOARG00000023771	Canaria sheep (CS)			2.99863	6.67456e-05	0.0152294	4320.36	1852.3	5554.38	1.5843	chr2	196874711	196874768
ENSOARG00000023715	Canaria sheep (CS)			6.19969	4.63247e-16	5.51985e-13	705.021	157.848	978.607	2.6322	chr20	25015204	25015535
ENSOARG00000022840	Canaria sheep (CS)			11.0033	6.13222e-07	0.000274008	77.2478	10.0729	110.835	3.45987	chr2	52567379	52567658
ENSOARG00000022831	Canaria sheep (CS)			4.44875	1.94886e-06	0.00077406	93.2498	28.2647	125.742	2.1534	chr24	32436572	32436716
ENSOARG00000020792	Canaria sheep (CS)		Uncharacterized protein [Source:UniProtKB/TrEMBL;Acc:W5QHZ8]	12.05	0.000148639	0.031255	276.941	33.1005	398.861	3.59096	chr3	59338729	59339242
ENSOARG00000020789	Canaria sheep (CS)		Uncharacterized protein [Source:UniProtKB/TrEMBL;Acc:W5QHZ5]	5.71327	2.97487e-11	2.27875e-08	2264	546.573	3122.72	2.51432	chr3	59304259	59314906
ENSOARG00000020561	Canaria sheep (CS)		Uncharacterized protein [Source:UniProtKB/TrEMBL;Acc:W5QH94]	58.0666	5.56229e-19	9.94167e-16	77.3175	1.98025	114.986	5.85964	chr3	57392201	57396283
ENSOARG00000012108	Canaria sheep (CS)			4.55337	1.21125e-08	6.83654e-06	1458.52	432.936	1971.32	2.18694	chr3	95660586	95675679
ENSOARG00000009912	Canaria sheep (CS)			7.42568	2.16106e-08	1.15876e-05	72.7128	13.7615	102.188	2.89252	chr1	258083944	258118697

## Sheet: Primer sequences
Manuscript title: "Possible mechanisms of host resistance to Haemonchus contortus infection in sheep breeds native to the Canary Islands"
Authors: Zhengyu Guo, Jorge Francisco González, Julia N. Hernandez, Tom N. McNeilly, Yolanda Corripio-Miyar, David Frew, Tyler Morrison, Peng Yu, Robert W. Li
Gene symbol	Gene name	Accession#	Primer orientation	Primer sequence (5’-3’)
LGALS15	Galectin 15	NM_001009238.1	F	TGGATTTCGGCACTGGTACTGG
			R	ACAAACACCTGGTATTCCTTCTCC
MMP1	Matrix	XM_012095308.1	F	TCAAAGACCGGTTCTACATGCG
	Metallopeptidase 1		R	ACCGTTCTTGGAAAGCCAAAGG
CFI	Complement	XM_004009622.2	F	GCGCTGTCGAGGATTAGAGACC
	Factor I		R	TCACCTCGGCAGTCTTTACAGC
TFF2	Trefoil Factor 2	XM_004003362	F	TTCTCCAGAGGATGCTGCTTCG
			R	ACACACTCCTCCGACTCTTGC
GHRL	Ghrelin/Obestatin Prepropeptide	NM_001009721.3	F	TCAGAAACTGCAGAGAAAGGAACC
			R	ACGTGGTCTCGGAAGTGTCC
CXCR6	Chemokine (C-X-C motif) receptor 6	XM_004018516.2	F	TGGTAAGCAGGGGACATTAGAGC
			R	GACAGTCTTCACCCAGCTTTGC
IL-5	Interleukin-5	NM_001009783.1	F	CACTGCTCTCCACGCATCAA
			R	TCATCAAGTTCCCATCACCTATCA
